# Supplementary material for: Microbial Community Response to Polysaccharide Amendment in Anoxic Hydrothermal Sediments of the Guaymas Basin
Source: Front Microbiol. 2021 Dec 10;12:763971. doi: 10.3389/fmicb.2021.763971 (PMC8703129; doi:10.3389/fmicb.2021.763971)
Supplement: Supplementary file 2 [file Table_1.xlsx]

## Sheet: Overview
SI Table 2. Relative sequence abundance, differential abundance and sequences of abundant ASVs.
Sheet	Description
ASV_relative_abundance	Relative sequence abundance of ASVs occuring with >3% relative sequence abundance in at least one sample.
ASV_differential_abundance	Differential abundance analysis on ASV level reporting results for ASVs with relative sequence abundance >3% and a log2 fold change >1.
ASV_sequences	Sequences and taxonomic assignments of abundant ASVs (>3% relative sequence abundance) presented in this study.
1median difference between Control and Treatment presented in Figure 3
2p-value of Welch's t-test
3Benjamini-Hochberg corrected p-value of Welch's t-test
4p-value of Wilcoxon Rank Sum test
5Benjamini-Hochberg corrected p-value of Wilcoxon Rank Sum test

## Sheet: ASV_relative_abundance
		Env-1_T0_NE	Env-2_T0_NE	Env-3_T0_NE	Cel-A_T1_CE	Cel-A_T1_CS	Cel-A_T1_NE	Cel-A_T2_CE	Cel-A_T2_CS	Cel-A_T2_NE	Cel-B_T1_CE	Cel-B_T1_CS	Cel-B_T1_NE	Cel-B_T2_CE	Cel-B_T2_CS	Cel-B_T2_NE	Cel-C_T1_CE	Cel-C_T1_CS	Cel-C_T1_NE	Cel-C_T2_CE	Cel-C_T2_CS	Cel-C_T2_NE	Chi-A_T1_CE	Chi-A_T1_CS	Chi-A_T1_NE	Chi-A_T2_CE	Chi-A_T2_CS	Chi-A_T2_NE	Chi-B_T1_CE	Chi-B_T1_CS	Chi-B_T1_NE	Chi-B_T2_CE	Chi-B_T2_CS	Chi-B_T2_NE	Chi-C_T1_CE	Chi-C_T1_CS	Chi-C_T1_NE	Chi-C_T2_CE	Chi-C_T2_CS	Chi-C_T2_NE	Lam-A_T1_CE	Lam-A_T1_CS	Lam-A_T1_NE	Lam-A_T2_CE	Lam-A_T2_CS	Lam-A_T2_NE	Lam-B_T1_CE	Lam-B_T1_CS	Lam-B_T1_NE
	total relative abundance of ASVs >3%	30.2198	32.6111	31.0445	65.5409	83.3644	33.9369	77.9689	74.7248	36.8404	64.5216	84.744	34.0971	80.6509	92.0473	37.9896	72.9319	85.5765	33.7186	77.333	78.7582	36.4147	68.8408	88.4471	33.6837	73.7398	82.0264	34.9341	65.4222	79.2419	33.3476	79.3411	85.3221	41.4656	67.2325	87.8183	34.6636	79.4947	90.1401	35.9367	70.5162	89.8365	33.4785	76.0886	88.3623	39.9866	63.2166	80.3179	33.0757
ASV ID	taxonomy	Env-1_T0_NE	Env-2_T0_NE	Env-3_T0_NE	Cel-A_T1_CE	Cel-A_T1_CS	Cel-A_T1_NE	Cel-A_T2_CE	Cel-A_T2_CS	Cel-A_T2_NE	Cel-B_T1_CE	Cel-B_T1_CS	Cel-B_T1_NE	Cel-B_T2_CE	Cel-B_T2_CS	Cel-B_T2_NE	Cel-C_T1_CE	Cel-C_T1_CS	Cel-C_T1_NE	Cel-C_T2_CE	Cel-C_T2_CS	Cel-C_T2_NE	Chi-A_T1_CE	Chi-A_T1_CS	Chi-A_T1_NE	Chi-A_T2_CE	Chi-A_T2_CS	Chi-A_T2_NE	Chi-B_T1_CE	Chi-B_T1_CS	Chi-B_T1_NE	Chi-B_T2_CE	Chi-B_T2_CS	Chi-B_T2_NE	Chi-C_T1_CE	Chi-C_T1_CS	Chi-C_T1_NE	Chi-C_T2_CE	Chi-C_T2_CS	Chi-C_T2_NE	Lam-A_T1_CE	Lam-A_T1_CS	Lam-A_T1_NE	Lam-A_T2_CE	Lam-A_T2_CS	Lam-A_T2_NE	Lam-B_T1_CE	Lam-B_T1_CS	Lam-B_T1_NE
ASV_2fd82	Bacteria; Atribacteria; JS1; uncultured bacterium; uncultured bacterium; uncultured bacterium; uncultured bacterium	3.39002	3.89633	3.75115	13.2855	5.91397	3.92239	17.3244	11.338	4.30307	13.9887	5.02488	3.80796	15.1627	5.45488	4.31342	17.5027	5.95182	4.1827	16.8746	11.6426	4.26802	12.048	5.24699	3.89189	16.7343	12.4561	3.90416	12.6453	9.42869	3.97991	14.7132	15.0465	4.30158	13.4317	5.03767	3.56145	17.5643	8.44523	3.94121	12.1373	3.84165	3.86448	15.0773	8.72461	3.751	13.6202	8.19442	3.81033
ASV_863ac	Bacteria; Atribacteria; JS1; uncultured bacterium; uncultured bacterium; uncultured bacterium; uncultured bacterium	3.38905	3.54463	3.42398	12.5293	4.60107	3.89487	17.049	11.5041	4.25509	13.3085	4.20539	3.65392	13.9047	5.70575	4.1775	14.5999	4.9284	3.74476	17.0008	11.212	4.26802	12.2812	3.33534	3.82158	17.011	10.1107	3.79517	11.5061	5.40651	3.74853	16.6783	14.9457	4.12407	12.8531	3.25105	3.58642	17.9679	7.88217	4.00288	12.1506	3.21764	3.74587	15.0182	8.73457	3.65363	11.7416	6.16544	3.86698
ASV_48b55	Bacteria; Atribacteria; JS1; uncultured bacterium; uncultured bacterium; uncultured bacterium; uncultured bacterium	3.59579	3.72653	3.29784	7.31738	12.8508	4.08449	13.1106	21.255	4.63645	7.18185	10.4758	3.96683	9.73276	5.20608	4.50079	9.07462	10.9821	3.82622	13.2312	21.6306	4.36763	6.60699	11.4987	4.07629	13.9746	17.4369	4.31138	6.9908	14.7452	3.94679	12.6279	27.2676	4.26341	8.12218	10.0366	3.82816	13.3375	17.0418	4.59715	7.79021	5.27513	4.1703	11.1764	9.56526	4.15035	6.94767	10.2899	4.04998
ASV_16cfc	Bacteria; Atribacteria; JS1; uncultured bacterium; uncultured bacterium; uncultured bacterium; uncultured bacterium	2.89288	3.14608	2.81638	8.58557	4.2832	3.10398	11.1607	9.77331	3.44441	8.73711	4.6742	3.01846	10.5181	4.26906	3.39591	11.7879	4.37381	3.28774	11.0634	9.91761	3.47539	7.90436	4.19143	3.16129	10.0773	8.4367	3.1967	8.40075	5.95124	2.95825	9.8993	11.7276	3.44899	9.23495	3.14385	2.91965	10.8098	6.54253	3.41034	9.02539	2.76635	3.11274	10.1	6.26573	2.8446	8.94501	5.91797	3.03258
ASV_77324	Bacteria; Caldiserica; Caldisericia; Caldisericales; Caldisericaceae; Caldisericum; uncultured organism	0.446555	0.461533	0.43874	3.27987	0.632181	0.682695	2.908	1.51736	0.872079	3.79672	0.926469	0.655976	1.41265	0.5137	0.82108	2.47183	0.801996	0.77499	2.71627	1.66414	0.933468	3.82081	0.319277	0.704993	4.63046	1.92483	0.958758	2.40434	0.603569	0.672978	4.2852	2.24255	0.792348	2.63078	0.426973	0.629544	3.39785	0.924889	0.975492	3.72148	0.518127	0.657925	2.23602	0.720466	0.740133	2.94304	0.795097	0.627975
ASV_f5b9e	Bacteria; Chloroflexi; Anaerolineae; SBR1031;NA;NA;NA	0.111395	0.170304	0.100513	0.548506	2.28189	0.149658	0.504024	1.35461	0.230928	0.589788	2.41756	0.170932	0.405435	0.302818	0.226853	0.90876	1.55513	0.151658	0.461843	1.43296	0.267503	0.334525	0.855422	0.200229	0.305	0.63222	0.287123	0.39039	1.48746	0.193659	0.274033	0.830444	0.298912	0.372256	0.807917	0.214403	0.286983	0.476905	0.287645	0.486149	2.87298	0.214073	0.402086	0.841318	0.305294	0.773623	5.33196	0.24509
ASV_faf10	Bacteria; Cyanobacteria; Oxyphotobacteria; Synechococcales; Cyanobiaceae; Cyanobium PCC-6307;NA	0.10945	0.155692	0.187457	0.466639	1.68463	0.120631	0.360336	4.33859	0.169537	0.589788	1.68829	0.140767	0.404277	0.617582	0.139143	0.241471	1.02809	0.147228	0.389723	3.81153	0.123661	0.364566	1.74096	0.142023	0.541606	2.06365	0.186201	0.376886	2.87664	0.14214	0.340758	2.2771	0.121864	0.367259	1.48381	0.134768	0.374729	2.25838	0.114282	0.25825	0.69459	0.145058	0.464853	1.17001	0.0874627	0.628569	1.90411	0.116009
ASV_f05f2	Bacteria; Epsilonbacteraeota; Campylobacteria; Campylobacterales; Sulfurovaceae; Sulfurovum;NA	4.32983	4.85315	5.21412	2.81026	0.528001	4.76115	1.95877	1.45609	4.52302	2.72952	0.592531	5.66891	1.81461	0.821192	4.66197	3.19624	0.452714	5.26032	2.05749	1.24674	4.40714	2.19911	0.209505	5.00619	1.62605	1.1112	4.50364	3.15504	0.825062	4.9091	1.52857	1.34242	4.69338	2.46239	0.213789	6.79163	1.47156	0.390139	4.31942	2.35563	0.271829	4.94187	1.93461	0.805461	3.94614	3.29785	0.556797	5.03796
ASV_b275e	Bacteria; Epsilonbacteraeota; Campylobacteria; Campylobacterales; Thiovulaceae; Sulfurimonas;NA	2.89725	2.88005	3.0365	2.8244	0.0828701	2.77451	0.683448	0.0536101	3.55418	2.46089	0.133017	2.55191	0.268166	0.0155824	3.46341	2.69253	0.06601	2.72235	1.12548	0.0376975	3.49084	5.50107	0.0635877	2.73988	1.45229	0.175922	3.70283	2.3626	0.0491438	2.98493	1.58104	0.0437682	3.20434	4.38163	0.0999297	2.70384	2.25354	0.107688	3.67772	4.87383	0.0788454	2.92801	0.334346	0.0192567	2.94403	1.18105	0.0544194	2.76135
ASV_49146	Bacteria; Firmicutes; Clostridia; Clostridiales; Caldicoprobacteraceae; Caldicoprobacter;NA	0	0	0	0	0	0	0	0	0	0	0	0	0	0	0	0	0	0	0	0	0.00601129	0	0	0	0	0	0	0	0	0	0	0	0	0	0	0	0	0	0	0	0.0217763	0	1.87371	6.60305	0.339949	0	0.0229134	0
ASV_f1d9e	Bacteria; Firmicutes; Clostridia; Clostridiales; Clostridiaceae 1; Clostridium sensu stricto 1; human gut metagenome	0	0	0	0	0	0	0	0	0	0	0	0	0	0	0.0110212	0	0	0	0	0	0	0	0	0	0	0	0	0	0	0	0	0	0	0	0	0	0	0	0	0	0	0	0	0	0	0	0	0
ASV_d500d	Bacteria; Firmicutes; Clostridia; Clostridiales; Clostridiaceae 1; Clostridium sensu stricto 1; human gut metagenome	0	0	0	0	0	0	0	0	0	0	0	0	0	0	0	0	0	0	0	0	0	0	0	0	0	0	0	0	0	0	0	0	0	0	0	0	0	0	0	0	0	0	0	0	0	0	0	0
ASV_4e8d7	Bacteria; Firmicutes; Clostridia; Clostridiales; Clostridiaceae 1; Clostridium sensu stricto 1;NA	0	0	0.100513	0	0.0621526	0	0	0	0	0	0.0948793	0.0112614	0	0	0	0	0	0.0068161	0	0	0	0	0.0662651	0	0	0	0	0	0.209034	0.01196	0	0	0	0	0.056324	0.171051	0	0.0283066	0	0.0108033	0.276334	0	0	0	0	0	0.0423899	0
ASV_601eb	Bacteria; Firmicutes; Clostridia; Clostridiales; Clostridiaceae 1; Clostridium sensu stricto 1;NA	0	0	0	0	0	0	0	0	0	0	0	0	0	0	0	0	0	0	0	0	0	0	0	0	0	0	0	0	0	0	0	0	0	0	0	0	0	0	0	0	0	0	0	0	0	0	0	0
ASV_e4d1f	Bacteria; Firmicutes; Clostridia; Clostridiales; Clostridiaceae 1; Clostridium sensu stricto 1;NA	0	0	0	0	0	0	0	0	0	0	0	0	0	0	0	0	0	0	0	0	0	0	0	0	0	0	0	0	0	0	0	0	0	0	0	0	0	0	0	0	0	0	0	0	0	0	0	0
ASV_ede1a	Bacteria; Firmicutes; Clostridia; Clostridiales; Clostridiaceae 1; Clostridium sensu stricto 1;NA	0	0	0	0	0	0	0	0	0	0	0	0	0	0	0	0	0	0	0	0	0	0	0	0	0	0	0	0	0	0	0	0	0	0	0	0	0	0	0	0	0	0	0	0.00664024	0	0	0	0
ASV_9e2b2	Bacteria; Firmicutes; Clostridia; Clostridiales; Clostridiaceae 1; Clostridium sensu stricto 1;NA	0	0	0	0	0	0	0	0	0	0	0	0	0	0	0	0	0	0	0	0	0	0	0	0	0	0	0	0	0	0	0	0	0	0	0	0	0	0	0	0	0	0	0	0	0	0	0	0
ASV_988fa	Bacteria; Firmicutes; Clostridia; Clostridiales; Clostridiaceae 1; Clostridium sensu stricto 12;NA	0	0	0	0	0	0	0	0	0	0	0	0	0	0	0	0	0	0	0	0	0	0	0	0	0	0	0	0.00552439	0	0.13018	9.55752	0.14743	7.03318	0	0	0	0	0	0	0	0	0	0	0	0.00288792	0	0	0
ASV_10de7	Bacteria; Firmicutes; Clostridia; Clostridiales; Clostridiaceae 1; Clostridium sensu stricto 3; uncultured bacterium	0	0	0	0	0	0	0	0	0	0	0	0	0	0.00259707	0.0165318	0	0	0	0	0	0	0	0	0	0	0	0	0	0	0	0	0	0	0	0	0	0	0	0	0.0036011	0.0090109	0	0	0	0	0.01351	0	0
ASV_a1a27	Bacteria; Firmicutes; Clostridia; Clostridiales; Clostridiaceae 1; Clostridium sensu stricto 7; Clostridium sp. r53	0	0	0	0	0	0	0	0	0.0146363	0	0	0	0	0	0	0	0	0	0	0	0	0	0	0	0	0	0	0	0	0	0	0	0	0	0	0	0	0	0	0	0	0	0.24237	1.43628	0.0482695	0	0.00973821	0
ASV_20015	Bacteria; Firmicutes; Clostridia; Clostridiales; Defluviitaleaceae; Defluviitalea;NA	0	0	0.0361847	0	0	0	0	0.0181891	0.0845652	0	0	0	0	0.0379172	0.00596982	0	0	0	0	0.0395142	0	0	0	0	0	0.0240518	0	0	0	0	0	0.0236118	0	0	0	0	0	0.0818431	0	0.0102889	0.0518127	0	0	0	0	0.0831929	0	0
ASV_233ac	Bacteria; Firmicutes; Clostridia; Clostridiales; Defluviitaleaceae; Defluviitalea;NA	0	0	0	0	0	0	0	0	0	0	0	0	0	0	0	0	0	0	0	0	0.0326327	0	0	0	0	0.0268006	0	0	0	0	0	0	0	0	0	0	0	0	0	0	0	0	7.15302	27.298	2.09457	0	0.213668	0
ASV_6ea69	Bacteria; Firmicutes; Clostridia; Clostridiales; Lachnospiraceae; Vallitalea; uncultured bacterium	0	0	0.0336719	0	0	0	0	0	0.00487876	0	0	0	0	0	0.0137765	0	0	0	0	0	0	0	0	0	0	0	0	0	0	0	0	0	0	0	0	0	0.00774234	0.0498443	0	0	0	0	0	0	0	0	0	0
ASV_66967	Bacteria; Firmicutes; Clostridia; Clostridiales; Lachnospiraceae;NA;NA	0	0	0.0366873	0	0	0	0	0	0	0	0	0	0	0	0	0	0	0.0368069	0	0	0	0	0	0	0	0	0	0	0	0	0	0	0	0	0	0	0	0.0319988	0	0	0	0	0	0	0	0	0	0
ASV_f7d1c	Bacteria; Firmicutes; Clostridia; Clostridiales; Ruminococcaceae; Ruminiclostridium 1; uncultured bacterium	0	0	0.223642	0	0	0	0	0	0	0	0	0	0	0	0	0	0	0	0	0	0	0	0	0	0	0	0	0	0	0	0	0.00691077	0	0	0	0	0.00722618	0.299681	0	0	0	0	0	0	0	0	0	0
ASV_5f98e	Bacteria; Firmicutes; Clostridia; Clostridiales; Ruminococcaceae; Ruminiclostridium 1;NA	0	0	0	0	0	0	0	0	0	0	0	0	0	0	0	0	0	0	0	0	0.00601129	0	0	0	0	0	0	0	0	0	0	0	0	0	0	0	0	0	0	0	0	0	1.37032	4.5738	6.06504	0	0	0
ASV_54089	Bacteria; Firmicutes; Negativicutes; Selenomonadales; uncultured; uncultured bacterium; uncultured bacterium	0	0.00957328	0.0256308	0	0.0118386	0	0	0.0201038	0	0	0.0186038	0	18.7693	66.9186	2.04994	0	0	0	0	0.0140798	0.0077288	0	0	0	0	0.0130567	0	0	0	0	0	0.0126697	0	0	0	0	0	0.0553826	0	0	0	0	0.462367	6.53997	0.0429062	0	0	0
ASV_4f966	Bacteria; Firmicutes; Negativicutes; Selenomonadales; uncultured; uncultured Firmicutes bacterium; uncultured Firmicutes bacterium	0	0.221193	0	0	0	0	0	0	0	0	0	0	0	0	0	0	0	0	0	0	0	0	0	0	0	0	0	0	0	0	0	0	0	0	0	0	0	0.0879968	0	0	0	0	0.0553101	0.385134	0	0	0	0
ASV_c9830	Bacteria; Firmicutes; Negativicutes; Selenomonadales; uncultured; uncultured Firmicutes bacterium; uncultured Firmicutes bacterium	0	0	0	0	0	0	0	0	0	0	0	0	0	0	0	0	0	0	0	0	0	0	0	0	0	0	0	0	0	0	0	0	0	0	0	0	0	0	0	0	0	0	0	0	0	0	0	0
ASV_ce3f6	Bacteria; Proteobacteria; Deltaproteobacteria; Desulfarculales; Desulfarculaceae; Desulfatiglans;NA	0.0788037	0.0836403	0.0703592	0.705541	0.755302	0.079164	0.426596	5.80042	0.0906637	0.597767	0.796242	0.0639486	0.461617	0.977016	0.0647496	0.415433	0.32953	0.0674794	0.518706	5.55788	0.0841581	0.593692	0.475904	0.0670535	0.66299	4.56641	0.0671131	0.689935	0.759998	0.0731398	0.559271	3.18011	0.0882941	0.502171	0.188352	0.0645566	0.507897	3.12542	0.0672753	0.517015	0.165951	0.0776946	0.529485	1.68131	0.0804492	0.612214	0.66048	0.0865985
ASV_ec481	Bacteria; Proteobacteria; Deltaproteobacteria; Desulfobacterales; Desulfobulbaceae; SEEP-SRB2;NA	3.43818	3.49324	3.15159	0.0915417	0	3.27588	0.0789166	0	2.86871	0.412918	0	3.06833	0.289017	0	2.38976	0	0	2.51003	0.126209	0	2.60461	0.189411	0	3.28236	1.15777	0	2.9994	0	0	3.16571	0	0	2.75229	0	0	3.02803	0.210075	0.298451	3.10588	0	0	2.9119	0.801685	0	2.10983	0.0831929	0	3.1023
ASV_2f5b7	Bacteria; Proteobacteria; Gammaproteobacteria; Thiomicrospirales; Thiomicrospiraceae; Thiomicrospira; Hydrogenovibrio crunogenus	5.34844	5.51723	4.99048	8.6332	0.335624	6.56684	10.8265	1.22872	7.12706	3.74552	0.528348	6.87669	6.46264	0.608752	6.99204	5.92512	0.367473	6.46439	10.0316	0.994214	7.40119	13.1228	0.38755	6.27416	3.5836	2.12756	6.56447	14.1498	0.534352	6.15616	6.57729	1.0084	5.94284	8.60386	0.294339	6.67383	8.69877	0.868276	6.90089	8.26144	0.352927	5.90934	4.96299	0.644103	5.39216	7.93319	0.477172	5.67629
ASV_8d59c	Bacteria; Thermotogae; Thermotogae; Petrotogales; Petrotogaceae; SC103; uncultured organism	0.192145	0.45196	0.109057	4.46322	49.3409	0.520598	1.57759	5.06663	0.661072	6.38261	53.1678	0.441205	1.04486	0.595767	0.745768	4.11539	54.7395	0.535064	1.73572	9.55653	0.670689	3.87428	60.0562	0.31571	1.98281	20.9203	0.457176	2.3448	36.365	0.274159	0.718699	5.21936	0.400083	4.2702	62.7777	0.356239	2.59884	41.1431	0.536477	8.91427	69.4215	0.799263	1.89359	2.34732	1.38785	4.41278	39.6815	0.662288
[truncated: 41 more columns]

## Sheet: ASV_differential_abundance
ASV ID	taxonomy	taxa label (Figure 3)	fraction	substrate	timepoint	sample ID	median clr value Contr	median clr value Treatm	median diff betw Contr & Treatm1	effect size	overlap	p-value Welch2	corr p-value Welch3	p-value Wilcoxon4	corr p-value Wilcoxon5
ASV_16cfc	Bacteria; Atribacteria; JS1; uncultured bacterium; uncultured bacterium; uncultured bacterium; uncultured bacterium	Atribacteria; JS1 - ASV_16cfc	CS	Sta	T1	CS_T1_Sta	12.211	10.905	-1.29532	-5.75639	0.0003654	0.00287783	0.332843	0.1	0.657064
ASV_16cfc	Bacteria; Atribacteria; JS1; uncultured bacterium; uncultured bacterium; uncultured bacterium; uncultured bacterium	Atribacteria; JS1 - ASV_16cfc	CS	Cel	T2	CS_T2_Cel	12.8709	11.8642	-1.01869	-2.05195	0.0003654	0.0740778	0.821259	0.1	0.681894
ASV_16cfc	Bacteria; Atribacteria; JS1; uncultured bacterium; uncultured bacterium; uncultured bacterium; uncultured bacterium	Atribacteria; JS1 - ASV_16cfc	CS	Cel	T1	CS_T1_Cel	12.2811	11.1681	-1.04095	-2.55953	0.0052332	0.0388693	0.867127	0.101562	0.726167
ASV_2fd82	Bacteria; Atribacteria; JS1; uncultured bacterium; uncultured bacterium; uncultured bacterium; uncultured bacterium	Atribacteria; JS1 - ASV_2fd82	CS	Sta	T1	CS_T1_Sta	12.4525	11.3376	-1.13981	-5.31297	0.0003654	0.00395746	0.382955	0.1	0.657064
ASV_2fd82	Bacteria; Atribacteria; JS1; uncultured bacterium; uncultured bacterium; uncultured bacterium; uncultured bacterium	Atribacteria; JS1 - ASV_2fd82	CS	Cel	T2	CS_T2_Cel	13.2943	12.0999	-1.20985	-2.17583	0.0003654	0.0722544	0.82097	0.1	0.681894
ASV_48b55	Bacteria; Atribacteria; JS1; uncultured bacterium; uncultured bacterium; uncultured bacterium; uncultured bacterium	Atribacteria; JS1 - ASV_48b55	CS	Lam	T1	CS_T1_Lam	13.4921	12.3368	-1.1838	-2.95675	0.0003654	0.0115509	0.736326	0.1	0.732657
ASV_48b55	Bacteria; Atribacteria; JS1; uncultured bacterium; uncultured bacterium; uncultured bacterium; uncultured bacterium	Atribacteria; JS1 - ASV_48b55	CS	Sta	T1	CS_T1_Sta	13.4023	11.6055	-1.9004	-2.84236	0.0003654	0.0279084	0.776272	0.1	0.657064
ASV_48b55	Bacteria; Atribacteria; JS1; uncultured bacterium; uncultured bacterium; uncultured bacterium; uncultured bacterium	Atribacteria; JS1 - ASV_48b55	CS	Cel	T2	CS_T2_Cel	13.944	12.6345	-1.24034	-1.58201	0.0260522	0.0844171	0.827636	0.126562	0.708517
ASV_863ac	Bacteria; Atribacteria; JS1; uncultured bacterium; uncultured bacterium; uncultured bacterium; uncultured bacterium	Atribacteria; JS1 - ASV_863ac	CS	Cel	T2	CS_T2_Cel	13.2831	12.0378	-1.25821	-2.13969	0.0003654	0.078608	0.823007	0.1	0.681894
ASV_77324	Bacteria; Caldiserica; Caldisericia; Caldisericales; Caldisericaceae; Caldisericum; uncultured organism	Caldiserica; Caldisericia; Caldisericaceae - ASV_77324	CS	Cel	T2	CS_T2_Cel	10.1947	9.23512	-1.0201	-3.05156	0.0003654	0.0287054	0.793378	0.1	0.681894
ASV_f5b9e	Bacteria; Chloroflexi; Anaerolineae; SBR1031;NA;NA;NA	Chloroflexi; Anaerolineae - ASV_f5b9e	CS	Lam	T1	CS_T1_Lam	10.376	11.6674	1.25879	2.34611	0.0003654	0.0297374	0.822577	0.1	0.732657
ASV_f5b9e	Bacteria; Chloroflexi; Anaerolineae; SBR1031;NA;NA;NA	Chloroflexi; Anaerolineae - ASV_f5b9e	CS	Sta	T1	CS_T1_Sta	10.2726	12.0244	1.5029	1.164	0.145079	0.156454	0.826526	0.260937	0.758873
ASV_faf10	Bacteria; Cyanobacteria; Oxyphotobacteria; Synechococcales; Cyanobiaceae; Cyanobium PCC-6307;NA	Cyanobacteria; Oxyphotobacteria; Cyanobiaceae - ASV_faf10	NE	Sta	T2	NE_T2_Sta	4.94326	5.92554	1.0151	2.7002	0.0003654	0.0165814	0.275726	0.1	0.417414
ASV_faf10	Bacteria; Cyanobacteria; Oxyphotobacteria; Synechococcales; Cyanobiaceae; Cyanobium PCC-6307;NA	Cyanobacteria; Oxyphotobacteria; Cyanobiaceae - ASV_faf10	CS	Sta	T1	CS_T1_Sta	10.9034	9.17069	-1.75672	-1.36993	0.125002	0.15086	0.826764	0.197656	0.718691
ASV_faf10	Bacteria; Cyanobacteria; Oxyphotobacteria; Synechococcales; Cyanobiaceae; Cyanobium PCC-6307;NA	Cyanobacteria; Oxyphotobacteria; Cyanobiaceae - ASV_faf10	CS	Lam	T1	CS_T1_Lam	10.9916	9.75436	-1.19884	-1.84364	0.0052332	0.0825406	0.888223	0.1	0.732657
ASV_faf10	Bacteria; Cyanobacteria; Oxyphotobacteria; Synechococcales; Cyanobiaceae; Cyanobium PCC-6307;NA	Cyanobacteria; Oxyphotobacteria; Cyanobiaceae - ASV_faf10	CS	Cel	T1	CS_T1_Cel	10.9587	9.81575	-1.1068	-1.22639	0.113992	0.110458	0.909911	0.192969	0.821309
ASV_b275e	Bacteria; Epsilonbacteraeota; Campylobacteria; Campylobacterales; Thiovulaceae; Sulfurimonas;NA	Epsilonbacteraeota; Campylobacteria; Thiovulaceae - ASV_b275e	CE	Sta	T2	CE_T2_Sta	7.11964	8.52258	1.45395	1.12027	0.109377	0.116248	0.857513	0.221094	0.797089
ASV_b275e	Bacteria; Epsilonbacteraeota; Campylobacteria; Campylobacterales; Thiovulaceae; Sulfurimonas;NA	Epsilonbacteraeota; Campylobacteria; Thiovulaceae - ASV_b275e	CS	Chi	T2	CS_T2_Chi	3.45898	6.38102	1.4959	1.22677	0.0984481	0.144938	0.860911	0.203125	0.762378
ASV_b275e	Bacteria; Epsilonbacteraeota; Campylobacteria; Campylobacterales; Thiovulaceae; Sulfurimonas;NA	Epsilonbacteraeota; Campylobacteria; Thiovulaceae - ASV_b275e	CE	Cel	T1	CE_T1_Cel	9.24032	9.68421	1.42403	0.935898	0.212436	0.210064	0.870557	0.371875	0.958446
ASV_b275e	Bacteria; Epsilonbacteraeota; Campylobacteria; Campylobacterales; Thiovulaceae; Sulfurimonas;NA	Epsilonbacteraeota; Campylobacteria; Thiovulaceae - ASV_b275e	CE	Chi	T1	CE_T1_Chi	9.58865	10.7026	1.1904	0.944052	0.170986	0.202921	0.91422	0.3	0.919339
ASV_b275e	Bacteria; Epsilonbacteraeota; Campylobacteria; Campylobacterales; Thiovulaceae; Sulfurimonas;NA	Epsilonbacteraeota; Campylobacteria; Thiovulaceae - ASV_b275e	CE	Chi	T2	CE_T2_Chi	6.96461	9.38105	2.46336	2.50697	0.0003654	0.0333211	0.93833	0.1	0.904188
ASV_b275e	Bacteria; Epsilonbacteraeota; Campylobacteria; Campylobacterales; Thiovulaceae; Sulfurimonas;NA	Epsilonbacteraeota; Campylobacteria; Thiovulaceae - ASV_b275e	CE	Sta	T1	CE_T1_Sta	9.52949	10.0693	1.24045	0.850519	0.166668	0.227564	0.962854	0.321875	0.990227
ASV_49146	Bacteria; Firmicutes; Clostridia; Clostridiales; Caldicoprobacteraceae; Caldicoprobacter;NA	Firmicutes; Clostridia; Caldicoprobacteraceae - ASV_49146	CS	Lam	T1	CS_T1_Lam	-3.18484	4.36562	7.43272	2.85841	0.0003654	0.0338797	0.730645	0.1	0.732657
ASV_49146	Bacteria; Firmicutes; Clostridia; Clostridiales; Caldicoprobacteraceae; Caldicoprobacter;NA	Firmicutes; Clostridia; Caldicoprobacteraceae - ASV_49146	CS	Sta	T1	CS_T1_Sta	-3.58364	-0.470122	3.91113	0.576812	0.253887	0.344796	0.855987	0.471094	0.83033
ASV_49146	Bacteria; Firmicutes; Clostridia; Clostridiales; Caldicoprobacteraceae; Caldicoprobacter;NA	Firmicutes; Clostridia; Caldicoprobacteraceae - ASV_49146	NE	Cel	T2	NE_T2_Cel	-5.06665	-3.63253	2.61454	0.409329	0.333334	0.500783	0.963974	0.628906	0.986299
ASV_10de7	Bacteria; Firmicutes; Clostridia; Clostridiales; Clostridiaceae 1; Clostridium sensu stricto 3; uncultured bacterium	Firmicutes; Clostridia; Clostridiaceae 1 - ASV_10de7	NE	Sta	T2	NE_T2_Sta	-4.04352	-1.43297	3.51459	0.439782	0.322917	0.474064	0.804959	0.634375	0.880355
ASV_10de7	Bacteria; Firmicutes; Clostridia; Clostridiales; Clostridiaceae 1; Clostridium sensu stricto 3; uncultured bacterium	Firmicutes; Clostridia; Clostridiaceae 1 - ASV_10de7	CS	Sta	T2	CS_T2_Sta	-4.12841	3.37498	7.46563	1.01753	0.108811	0.221206	0.848224	0.2625	0.748149
ASV_10de7	Bacteria; Firmicutes; Clostridia; Clostridiales; Clostridiaceae 1; Clostridium sensu stricto 3; uncultured bacterium	Firmicutes; Clostridia; Clostridiaceae 1 - ASV_10de7	CS	Sta	T1	CS_T1_Sta	-3.22178	-1.02854	3.83801	0.548196	0.279793	0.442138	0.872508	0.573438	0.877627
ASV_10de7	Bacteria; Firmicutes; Clostridia; Clostridiales; Clostridiaceae 1; Clostridium sensu stricto 3; uncultured bacterium	Firmicutes; Clostridia; Clostridiaceae 1 - ASV_10de7	CE	Sta	T2	CE_T2_Sta	-3.80777	-1.73229	2.93962	0.42063	0.300519	0.422569	0.877982	0.549219	0.887812
ASV_10de7	Bacteria; Firmicutes; Clostridia; Clostridiales; Clostridiaceae 1; Clostridium sensu stricto 3; uncultured bacterium	Firmicutes; Clostridia; Clostridiaceae 1 - ASV_10de7	CS	Lam	T1	CS_T1_Lam	-2.86636	3.42561	6.57866	0.95041	0.212436	0.292387	0.904321	0.410938	0.877249
ASV_10de7	Bacteria; Firmicutes; Clostridia; Clostridiales; Clostridiaceae 1; Clostridium sensu stricto 3; uncultured bacterium	Firmicutes; Clostridia; Clostridiaceae 1 - ASV_10de7	NE	Chi	T2	NE_T2_Chi	-3.84347	-5.00986	-1.84492	-0.346399	0.369792	0.547969	0.919437	0.664062	0.938259
ASV_10de7	Bacteria; Firmicutes; Clostridia; Clostridiales; Clostridiaceae 1; Clostridium sensu stricto 3; uncultured bacterium	Firmicutes; Clostridia; Clostridiaceae 1 - ASV_10de7	NE	Lam	T1	NE_T1_Lam	-5.20462	-3.56998	2.56341	0.387556	0.328125	0.440659	0.932844	0.579688	0.965652
ASV_10de7	Bacteria; Firmicutes; Clostridia; Clostridiales; Clostridiaceae 1; Clostridium sensu stricto 3; uncultured bacterium	Firmicutes; Clostridia; Clostridiaceae 1 - ASV_10de7	NE	Sta	T1	NE_T1_Sta	-4.80156	-3.40843	2.03309	0.315163	0.375	0.519576	0.946984	0.654687	0.976427
ASV_10de7	Bacteria; Firmicutes; Clostridia; Clostridiales; Clostridiaceae 1; Clostridium sensu stricto 3; uncultured bacterium	Firmicutes; Clostridia; Clostridiaceae 1 - ASV_10de7	CE	Sta	T1	CE_T1_Sta	-4.20951	0.78726	5.74971	0.907876	0.134717	0.24431	0.964	0.3	0.989785
ASV_10de7	Bacteria; Firmicutes; Clostridia; Clostridiales; Clostridiaceae 1; Clostridium sensu stricto 3; uncultured bacterium	Firmicutes; Clostridia; Clostridiaceae 1 - ASV_10de7	CE	Lam	T1	CE_T1_Lam	-4.29906	2.04417	7.74222	1.84027	0.0003654	0.0511109	0.983975	0.101562	0.998957
ASV_4e8d7	Bacteria; Firmicutes; Clostridia; Clostridiales; Clostridiaceae 1; Clostridium sensu stricto 1;NA	Firmicutes; Clostridia; Clostridiaceae 1 - ASV_4e8d7	CS	Sta	T1	CS_T1_Sta	-1.53503	5.47737	9.63777	0.965804	0.218751	0.155234	0.826929	0.370312	0.832214
ASV_4e8d7	Bacteria; Firmicutes; Clostridia; Clostridiales; Clostridiaceae 1; Clostridium sensu stricto 1;NA	Firmicutes; Clostridia; Clostridiaceae 1 - ASV_4e8d7	NE	Sta	T2	NE_T2_Sta	-3.58058	-2.15726	1.91065	0.178418	0.419689	0.548908	0.837454	0.765625	0.921237
ASV_4e8d7	Bacteria; Firmicutes; Clostridia; Clostridiales; Clostridiaceae 1; Clostridium sensu stricto 1;NA	Firmicutes; Clostridia; Clostridiaceae 1 - ASV_4e8d7	CS	Sta	T2	CS_T2_Sta	-4.46517	-0.759486	4.49759	0.632569	0.182293	0.317812	0.873595	0.378125	0.824066
ASV_4e8d7	Bacteria; Firmicutes; Clostridia; Clostridiales; Clostridiaceae 1; Clostridium sensu stricto 1;NA	Firmicutes; Clostridia; Clostridiaceae 1 - ASV_4e8d7	NE	Cel	T1	NE_T1_Cel	-5.0995	0.638887	4.85944	0.888574	0.202074	0.275994	0.876996	0.385937	0.850221
ASV_4e8d7	Bacteria; Firmicutes; Clostridia; Clostridiales; Clostridiaceae 1; Clostridium sensu stricto 1;NA	Firmicutes; Clostridia; Clostridiaceae 1 - ASV_4e8d7	CE	Sta	T2	CE_T2_Sta	-3.8114	-1.87802	2.81896	0.44526	0.296876	0.461697	0.884705	0.63125	0.911921
ASV_4e8d7	Bacteria; Firmicutes; Clostridia; Clostridiales; Clostridiaceae 1; Clostridium sensu stricto 1;NA	Firmicutes; Clostridia; Clostridiaceae 1 - ASV_4e8d7	CS	Chi	T2	CS_T2_Chi	-3.30601	-2.11304	1.94774	0.311672	0.380209	0.54451	0.90449	0.685156	0.91953
ASV_4e8d7	Bacteria; Firmicutes; Clostridia; Clostridiales; Clostridiaceae 1; Clostridium sensu stricto 1;NA	Firmicutes; Clostridia; Clostridiaceae 1 - ASV_4e8d7	CE	Cel	T1	CE_T1_Cel	-3.12884	-3.50552	-1.28436	-0.194711	0.40625	0.595281	0.906608	0.727344	0.985335
ASV_4e8d7	Bacteria; Firmicutes; Clostridia; Clostridiales; Clostridiaceae 1; Clostridium sensu stricto 1;NA	Firmicutes; Clostridia; Clostridiaceae 1 - ASV_4e8d7	NE	Chi	T2	NE_T2_Chi	-3.89171	-4.9372	-2.21833	-0.365509	0.347151	0.517002	0.913658	0.64375	0.936938
ASV_4e8d7	Bacteria; Firmicutes; Clostridia; Clostridiales; Clostridiaceae 1; Clostridium sensu stricto 1;NA	Firmicutes; Clostridia; Clostridiaceae 1 - ASV_4e8d7	CS	Lam	T1	CS_T1_Lam	-1.41584	4.32629	2.92385	0.456608	0.34375	0.546212	0.925587	0.746875	0.961413
ASV_4e8d7	Bacteria; Firmicutes; Clostridia; Clostridiales; Clostridiaceae 1; Clostridium sensu stricto 1;NA	Firmicutes; Clostridia; Clostridiaceae 1 - ASV_4e8d7	NE	Sta	T1	NE_T1_Sta	-4.70552	1.9294	8.48767	1.65631	0.0003654	0.102822	0.93096	0.1	0.915079
ASV_4e8d7	Bacteria; Firmicutes; Clostridia; Clostridiales; Clostridiaceae 1; Clostridium sensu stricto 1;NA	Firmicutes; Clostridia; Clostridiaceae 1 - ASV_4e8d7	CE	Chi	T1	CE_T1_Chi	-3.00245	-4.5368	-2.72937	-0.418146	0.328125	0.471102	0.931771	0.605469	0.950556
ASV_4e8d7	Bacteria; Firmicutes; Clostridia; Clostridiales; Clostridiaceae 1; Clostridium sensu stricto 1;NA	Firmicutes; Clostridia; Clostridiaceae 1 - ASV_4e8d7	NE	Chi	T1	NE_T1_Chi	-5.03201	1.58546	6.89269	0.932612	0.212436	0.268155	0.937924	0.403125	0.95711
ASV_4e8d7	Bacteria; Firmicutes; Clostridia; Clostridiales; Clostridiaceae 1; Clostridium sensu stricto 1;NA	Firmicutes; Clostridia; Clostridiaceae 1 - ASV_4e8d7	CS	Chi	T1	CS_T1_Chi	-1.76143	6.35631	7.95216	1.1385	0.0310968	0.167922	0.944982	0.11875	0.932314
ASV_4e8d7	Bacteria; Firmicutes; Clostridia; Clostridiales; Clostridiaceae 1; Clostridium sensu stricto 1;NA	Firmicutes; Clostridia; Clostridiaceae 1 - ASV_4e8d7	CS	Cel	T1	CS_T1_Cel	-1.62957	5.06113	1.93628	0.327358	0.364584	0.616081	0.948367	0.791406	0.97931
ASV_4e8d7	Bacteria; Firmicutes; Clostridia; Clostridiales; Clostridiaceae 1; Clostridium sensu stricto 1;NA	Firmicutes; Clostridia; Clostridiaceae 1 - ASV_4e8d7	CE	Sta	T1	CE_T1_Sta	-3.18677	8.12325	11.4673	1.56098	0.0003654	0.0617663	0.962854	0.1	0.984694
ASV_4e8d7	Bacteria; Firmicutes; Clostridia; Clostridiales; Clostridiaceae 1; Clostridium sensu stricto 1;NA	Firmicutes; Clostridia; Clostridiaceae 1 - ASV_4e8d7	NE	Cel	T2	NE_T2_Cel	-3.7056	-5.18637	-2.503	-0.370968	0.328125	0.49589	0.964531	0.626563	0.988294
ASV_4e8d7	Bacteria; Firmicutes; Clostridia; Clostridiales; Clostridiaceae 1; Clostridium sensu stricto 1;NA	Firmicutes; Clostridia; Clostridiaceae 1 - ASV_4e8d7	CE	Lam	T1	CE_T1_Lam	-2.89224	1.79304	2.46862	0.330874	0.440415	0.615237	0.98552	0.896875	0.999706
ASV_601eb	Bacteria; Firmicutes; Clostridia; Clostridiales; Clostridiaceae 1; Clostridium sensu stricto 1;NA	Firmicutes; Clostridia; Clostridiaceae 1 - ASV_601eb	NE	Sta	T2	NE_T2_Sta	-5.50289	-2.34503	4.2263	0.66702	0.223959	0.361484	0.734941	0.484375	0.740794
ASV_601eb	Bacteria; Firmicutes; Clostridia; Clostridiales; Clostridiaceae 1; Clostridium sensu stricto 1;NA	Firmicutes; Clostridia; Clostridiaceae 1 - ASV_601eb	CS	Sta	T1	CS_T1_Sta	-3.02608	-2.2631	2.00149	0.228839	0.375	0.478624	0.874535	0.659375	0.906347
ASV_601eb	Bacteria; Firmicutes; Clostridia; Clostridiales; Clostridiaceae 1; Clostridium sensu stricto 1;NA	Firmicutes; Clostridia; Clostridiaceae 1 - ASV_601eb	CE	Sta	T2	CE_T2_Sta	-3.6709	-2.16665	2.2607	0.39638	0.341969	0.491416	0.892269	0.627344	0.908699
ASV_601eb	Bacteria; Firmicutes; Clostridia; Clostridiales; Clostridiaceae 1; Clostridium sensu stricto 1;NA	Firmicutes; Clostridia; Clostridiaceae 1 - ASV_601eb	NE	Sta	T1	NE_T1_Sta	-4.92906	-3.56409	1.98002	0.255582	0.385417	0.499872	0.943256	0.626563	0.973037
ASV_601eb	Bacteria; Firmicutes; Clostridia; Clostridiales; Clostridiaceae 1; Clostridium sensu stricto 1;NA	Firmicutes; Clostridia; Clostridiaceae 1 - ASV_601eb	CE	Sta	T1	CE_T1_Sta	-4.10982	-2.49089	2.38972	0.259165	0.328125	0.436759	0.96533	0.56875	0.994582
ASV_988fa	Bacteria; Firmicutes; Clostridia; Clostridiales; Clostridiaceae 1; Clostridium sensu stricto 12;NA	Firmicutes; Clostridia; Clostridiaceae 1 - ASV_988fa	CS	Chi	T2	CS_T2_Chi	-3.66384	-1.52107	3.09576	0.575165	0.300519	0.433329	0.888931	0.551562	0.875511
ASV_988fa	Bacteria; Firmicutes; Clostridia; Clostridiales; Clostridiaceae 1; Clostridium sensu stricto 12;NA	Firmicutes; Clostridia; Clostridiaceae 1 - ASV_988fa	NE	Chi	T2	NE_T2_Chi	-3.78056	-3.48922	1.87024	0.150173	0.409327	0.613135	0.917826	0.782031	0.966904
ASV_988fa	Bacteria; Firmicutes; Clostridia; Clostridiales; Clostridiaceae 1; Clostridium sensu stricto 12;NA	Firmicutes; Clostridia; Clostridiaceae 1 - ASV_988fa	CE	Chi	T1	CE_T1_Chi	-4.26773	-2.86034	2.04895	0.405763	0.352332	0.507192	0.935299	0.646875	0.95601
ASV_988fa	Bacteria; Firmicutes; Clostridia; Clostridiales; Clostridiaceae 1; Clostridium sensu stricto 12;NA	Firmicutes; Clostridia; Clostridiaceae 1 - ASV_988fa	CE	Chi	T2	CE_T2_Chi	-3.8324	-2.34581	2.44421	0.286914	0.331607	0.452898	0.944589	0.627344	0.982546
ASV_988fa	Bacteria; Firmicutes; Clostridia; Clostridiales; Clostridiaceae 1; Clostridium sensu stricto 12;NA	Firmicutes; Clostridia; Clostridiaceae 1 - ASV_988fa	NE	Chi	T1	NE_T1_Chi	-4.92618	-3.31723	2.88624	0.482768	0.322917	0.457125	0.945324	0.58125	0.972384
ASV_988fa	Bacteria; Firmicutes; Clostridia; Clostridiales; Clostridiaceae 1; Clostridium sensu stricto 12;NA	Firmicutes; Clostridia; Clostridiaceae 1 - ASV_988fa	NE	Cel	T2	NE_T2_Cel	-3.74378	-5.13448	-1.97851	-0.337855	0.336788	0.527699	0.966333	0.641406	0.988426
ASV_9e2b2	Bacteria; Firmicutes; Clostridia; Clostridiales; Clostridiaceae 1; Clostridium sensu stricto 1;NA	Firmicutes; Clostridia; Clostridiaceae 1 - ASV_9e2b2	NE	Sta	T2	NE_T2_Sta	-5.21703	-2.0906	4.17542	0.566554	0.22798	0.352814	0.741052	0.471875	0.726874
ASV_9e2b2	Bacteria; Firmicutes; Clostridia; Clostridiales; Clostridiaceae 1; Clostridium sensu stricto 1;NA	Firmicutes; Clostridia; Clostridiaceae 1 - ASV_9e2b2	CS	Sta	T1	CS_T1_Sta	-3.14723	-0.289559	4.01608	0.452501	0.259068	0.376947	0.856362	0.539844	0.862732
ASV_9e2b2	Bacteria; Firmicutes; Clostridia; Clostridiales; Clostridiaceae 1; Clostridium sensu stricto 1;NA	Firmicutes; Clostridia; Clostridiaceae 1 - ASV_9e2b2	CS	Sta	T2	CS_T2_Sta	-3.79943	-0.328203	4.05891	0.719587	0.213543	0.339284	0.871157	0.425	0.838304
ASV_9e2b2	Bacteria; Firmicutes; Clostridia; Clostridiales; Clostridiaceae 1; Clostridium sensu stricto 1;NA	Firmicutes; Clostridia; Clostridiaceae 1 - ASV_9e2b2	CE	Sta	T2	CE_T2_Sta	-3.80505	-2.9309	1.8638	0.241535	0.378239	0.520421	0.892649	0.673438	0.92613
ASV_9e2b2	Bacteria; Firmicutes; Clostridia; Clostridiales; Clostridiaceae 1; Clostridium sensu stricto 1;NA	Firmicutes; Clostridia; Clostridiaceae 1 - ASV_9e2b2	NE	Sta	T1	NE_T1_Sta	-4.71078	-3.32866	2.40164	0.355309	0.341969	0.471865	0.942305	0.622656	0.975998
ASV_9e2b2	Bacteria; Firmicutes; Clostridia; Clostridiales; Clostridiaceae 1; Clostridium sensu stricto 1;NA	Firmicutes; Clostridia; Clostridiaceae 1 - ASV_9e2b2	CE	Sta	T1	CE_T1_Sta	-4.33778	5.67378	9.28915	1.12485	0.155442	0.210963	0.963995	0.340625	0.992577
ASV_a1a27	Bacteria; Firmicutes; Clostridia; Clostridiales; Clostridiaceae 1; Clostridium sensu stricto 7; Clostridium sp. r53	Firmicutes; Clostridia; Clostridiaceae 1 - ASV_a1a27	NE	Sta	T2	NE_T2_Sta	-5.56117	5.40534	11.1463	1.34806	0.0984481	0.14662	0.548215	0.232813	0.560738
ASV_a1a27	Bacteria; Firmicutes; Clostridia; Clostridiales; Clostridiaceae 1; Clostridium sensu stricto 7; Clostridium sp. r53	Firmicutes; Clostridia; Clostridiaceae 1 - ASV_a1a27	CS	Sta	T2	CS_T2_Sta	-4.28425	11.1676	14.8792	1.45704	0.0932669	0.136642	0.811033	0.235156	0.741995
ASV_a1a27	Bacteria; Firmicutes; Clostridia; Clostridiales; Clostridiaceae 1; Clostridium sensu stricto 7; Clostridium sp. r53	Firmicutes; Clostridia; Clostridiaceae 1 - ASV_a1a27	CS	Sta	T1	CS_T1_Sta	-3.27464	5.93395	9.75604	1.5026	0.0984481	0.156223	0.820832	0.245312	0.729123
ASV_a1a27	Bacteria; Firmicutes; Clostridia; Clostridiales; Clostridiaceae 1; Clostridium sensu stricto 7; Clostridium sp. r53	Firmicutes; Clostridia; Clostridiaceae 1 - ASV_a1a27	CE	Sta	T2	CE_T2_Sta	-3.88889	7.086	10.7232	1.11661	0.16146	0.207572	0.860712	0.330469	0.830224
ASV_a1a27	Bacteria; Firmicutes; Clostridia; Clostridiales; Clostridiaceae 1; Clostridium sensu stricto 7; Clostridium sp. r53	Firmicutes; Clostridia; Clostridiaceae 1 - ASV_a1a27	NE	Cel	T1	NE_T1_Cel	-3.36194	-5.6812	-3.05976	-0.470257	0.284975	0.442115	0.89635	0.513281	0.878461
ASV_a1a27	Bacteria; Firmicutes; Clostridia; Clostridiales; Clostridiaceae 1; Clostridium sensu stricto 7; Clostridium sp. r53	Firmicutes; Clostridia; Clostridiaceae 1 - ASV_a1a27	CS	Lam	T1	CS_T1_Lam	-3.26391	-0.973837	2.69929	0.524039	0.316063	0.458176	0.920603	0.567187	0.909617
ASV_a1a27	Bacteria; Firmicutes; Clostridia; Clostridiales; Clostridiaceae 1; Clostridium sensu stricto 7; Clostridium sp. r53	Firmicutes; Clostridia; Clostridiaceae 1 - ASV_a1a27	NE	Sta	T1	NE_T1_Sta	-3.54798	2.7678	4.666	0.697636	0.207255	0.34907	0.935799	0.428906	0.964258
ASV_a1a27	Bacteria; Firmicutes; Clostridia; Clostridiales; Clostridiaceae 1; Clostridium sensu stricto 7; Clostridium sp. r53	Firmicutes; Clostridia; Clostridiaceae 1 - ASV_a1a27	NE	Lam	T1	NE_T1_Lam	-3.60723	-4.93585	-2.2632	-0.446583	0.317709	0.488595	0.939404	0.617969	0.966155
ASV_a1a27	Bacteria; Firmicutes; Clostridia; Clostridiales; Clostridiaceae 1; Clostridium sensu stricto 7; Clostridium sp. r53	Firmicutes; Clostridia; Clostridiaceae 1 - ASV_a1a27	NE	Chi	T1	NE_T1_Chi	-3.56352	-4.71969	-1.78958	-0.315611	0.359375	0.522933	0.950124	0.633594	0.976317
ASV_a1a27	Bacteria; Firmicutes; Clostridia; Clostridiales; Clostridiaceae 1; Clostridium sensu stricto 7; Clostridium sp. r53	Firmicutes; Clostridia; Clostridiaceae 1 - ASV_a1a27	NE	Cel	T2	NE_T2_Cel	-5.22336	-3.48617	2.92878	0.455094	0.331607	0.455048	0.961861	0.595313	0.982894
ASV_a1a27	Bacteria; Firmicutes; Clostridia; Clostridiales; Clostridiaceae 1; Clostridium sensu stricto 7; Clostridium sp. r53	Firmicutes; Clostridia; Clostridiaceae 1 - ASV_a1a27	CE	Sta	T1	CE_T1_Sta	-3.95008	-2.42025	2.7751	0.528595	0.338542	0.447884	0.966899	0.546875	0.994088
ASV_d500d	Bacteria; Firmicutes; Clostridia; Clostridiales; Clostridiaceae 1; Clostridium sensu stricto 1; human gut metagenome	Firmicutes; Clostridia; Clostridiaceae 1 - ASV_d500d	NE	Sta	T2	NE_T2_Sta	-5.40707	-1.41426	4.88591	0.847809	0.16146	0.292023	0.698024	0.371094	0.647992
ASV_d500d	Bacteria; Firmicutes; Clostridia; Clostridiales; Clostridiaceae 1; Clostridium sensu stricto 1; human gut metagenome	Firmicutes; Clostridia; Clostridiaceae 1 - ASV_d500d	CS	Sta	T1	CS_T1_Sta	-3.6552	-0.578116	4.53784	0.48248	0.291667	0.387538	0.857021	0.5125	0.861761
ASV_d500d	Bacteria; Firmicutes; Clostridia; Clostridiales; Clostridiaceae 1; Clostridium sensu stricto 1; human gut metagenome	Firmicutes; Clostridia; Clostridiaceae 1 - ASV_d500d	NE	Sta	T1	NE_T1_Sta	-4.78747	-3.21934	3.08007	0.518442	0.291667	0.458041	0.942656	0.620313	0.974495
ASV_d500d	Bacteria; Firmicutes; Clostridia; Clostridiales; Clostridiaceae 1; Clostridium sensu stricto 1; human gut metagenome	Firmicutes; Clostridia; Clostridiaceae 1 - ASV_d500d	CE	Sta	T1	CE_T1_Sta	-4.38224	-1.87032	3.4034	0.619939	0.274612	0.407149	0.966984	0.509375	0.994418
ASV_e4d1f	Bacteria; Firmicutes; Clostridia; Clostridiales; Clostridiaceae 1; Clostridium sensu stricto 1;NA	Firmicutes; Clostridia; Clostridiaceae 1 - ASV_e4d1f	NE	Sta	T2	NE_T2_Sta	-5.57552	-1.66173	4.81847	0.716269	0.171876	0.30499	0.707536	0.370312	0.669635
ASV_e4d1f	Bacteria; Firmicutes; Clostridia; Clostridiales; Clostridiaceae 1; Clostridium sensu stricto 1;NA	Firmicutes; Clostridia; Clostridiaceae 1 - ASV_e4d1f	CS	Sta	T1	CS_T1_Sta	-3.21493	-0.802578	3.43364	0.489832	0.296876	0.405687	0.859968	0.538281	0.864072
ASV_e4d1f	Bacteria; Firmicutes; Clostridia; Clostridiales; Clostridiaceae 1; Clostridium sensu stricto 1;NA	Firmicutes; Clostridia; Clostridiaceae 1 - ASV_e4d1f	NE	Sta	T1	NE_T1_Sta	-5.01941	-3.51626	2.15424	0.335311	0.347151	0.51233	0.947042	0.641406	0.976311
ASV_e4d1f	Bacteria; Firmicutes; Clostridia; Clostridiales; Clostridiaceae 1; Clostridium sensu stricto 1;NA	Firmicutes; Clostridia; Clostridiaceae 1 - ASV_e4d1f	CE	Sta	T1	CE_T1_Sta	-4.07395	-2.15295	3.03448	0.438248	0.300519	0.43082	0.966038	0.563281	0.995245
ASV_ede1a	Bacteria; Firmicutes; Clostridia; Clostridiales; Clostridiaceae 1; Clostridium sensu stricto 1;NA	Firmicutes; Clostridia; Clostridiaceae 1 - ASV_ede1a	NE	Sta	T2	NE_T2_Sta	-5.36126	-1.82187	4.25771	0.720061	0.197918	0.331422	0.732917	0.40625	0.698378
ASV_ede1a	Bacteria; Firmicutes; Clostridia; Clostridiales; Clostridiaceae 1; Clostridium sensu stricto 1;NA	Firmicutes; Clostridia; Clostridiaceae 1 - ASV_ede1a	CS	Sta	T1	CS_T1_Sta	-1.67292	7.33652	8.91729	0.706602	0.229168	0.354871	0.847086	0.457813	0.84497
ASV_ede1a	Bacteria; Firmicutes; Clostridia; Clostridiales; Clostridiaceae 1; Clostridium sensu stricto 1;NA	Firmicutes; Clostridia; Clostridiaceae 1 - ASV_ede1a	CS	Sta	T2	CS_T2_Sta	-4.26457	0.00342531	5.73908	0.800577	0.170986	0.28851	0.866924	0.329688	0.798496
ASV_ede1a	Bacteria; Firmicutes; Clostridia; Clostridiales; Clostridiaceae 1; Clostridium sensu stricto 1;NA	Firmicutes; Clostridia; Clostridiaceae 1 - ASV_ede1a	CE	Sta	T2	CE_T2_Sta	-4.14349	-1.8949	3.22599	0.465315	0.310881	0.421316	0.878254	0.559375	0.88781
ASV_ede1a	Bacteria; Firmicutes; Clostridia; Clostridiales; Clostridiaceae 1; Clostridium sensu stricto 1;NA	Firmicutes; Clostridia; Clostridiaceae 1 - ASV_ede1a	CS	Cel	T1	CS_T1_Cel	-1.49656	-3.60974	-3.41162	-0.540922	0.310881	0.435422	0.932794	0.571094	0.916046
ASV_ede1a	Bacteria; Firmicutes; Clostridia; Clostridiales; Clostridiaceae 1; Clostridium sensu stricto 1;NA	Firmicutes; Clostridia; Clostridiaceae 1 - ASV_ede1a	NE	Sta	T1	NE_T1_Sta	-4.84279	-3.47449	1.93582	0.365359	0.333334	0.455443	0.94018	0.604688	0.974719
ASV_ede1a	Bacteria; Firmicutes; Clostridia; Clostridiales; Clostridiaceae 1; Clostridium sensu stricto 1;NA	Firmicutes; Clostridia; Clostridiaceae 1 - ASV_ede1a	CS	Chi	T1	CS_T1_Chi	-1.7299	-3.00093	-2.54297	-0.382675	0.375	0.528199	0.957372	0.672656	0.9817
ASV_ede1a	Bacteria; Firmicutes; Clostridia; Clostridiales; Clostridiaceae 1; Clostridium sensu stricto 1;NA	Firmicutes; Clostridia; Clostridiaceae 1 - ASV_ede1a	CE	Sta	T1	CE_T1_Sta	-4.77055	5.24272	10.0389	1.32759	0.135418	0.169944	0.962854	0.286719	0.99057
ASV_f1d9e	Bacteria; Firmicutes; Clostridia; Clostridiales; Clostridiaceae 1; Clostridium sensu stricto 1; human gut metagenome	Firmicutes; Clostridia; Clostridiaceae 1 - ASV_f1d9e	NE	Sta	T2	NE_T2_Sta	-5.20254	-1.63127	5.16516	0.704623	0.171876	0.319174	0.720208	0.403125	0.678276
ASV_f1d9e	Bacteria; Firmicutes; Clostridia; Clostridiales; Clostridiaceae 1; Clostridium sensu stricto 1; human gut metagenome	Firmicutes; Clostridia; Clostridiaceae 1 - ASV_f1d9e	CS	Sta	T2	CS_T2_Sta	-4.00641	0.373379	4.94554	0.761009	0.207255	0.306767	0.856747	0.378125	0.81696
ASV_f1d9e	Bacteria; Firmicutes; Clostridia; Clostridiales; Clostridiaceae 1; Clostridium sensu stricto 1; human gut metagenome	Firmicutes; Clostridia; Clostridiaceae 1 - ASV_f1d9e	CS	Sta	T1	CS_T1_Sta	-3.44125	-0.58356	4.04487	0.487824	0.279793	0.392704	0.857745	0.510156	0.852203
ASV_f1d9e	Bacteria; Firmicutes; Clostridia; Clostridiales; Clostridiaceae 1; Clostridium sensu stricto 1; human gut metagenome	Firmicutes; Clostridia; Clostridiaceae 1 - ASV_f1d9e	CE	Sta	T2	CE_T2_Sta	-3.99695	-2.17349	3.04906	0.53036	0.317709	0.456365	0.888793	0.571094	0.893132
ASV_f1d9e	Bacteria; Firmicutes; Clostridia; Clostridiales; Clostridiaceae 1; Clostridium sensu stricto 1; human gut metagenome	Firmicutes; Clostridia; Clostridiaceae 1 - ASV_f1d9e	NE	Sta	T1	NE_T1_Sta	-5.01849	-3.32174	3.00319	0.48583	0.284975	0.451135	0.941356	0.58125	0.972905
ASV_f1d9e	Bacteria; Firmicutes; Clostridia; Clostridiales; Clostridiaceae 1; Clostridium sensu stricto 1; human gut metagenome	Firmicutes; Clostridia; Clostridiaceae 1 - ASV_f1d9e	CE	Sta	T1	CE_T1_Sta	-4.25288	3.05351	7.0956	1.22223	0.145835	0.21743	0.962052	0.326562	0.991253
ASV_f1d9e	Bacteria; Firmicutes; Clostridia; Clostridiales; Clostridiaceae 1; Clostridium sensu stricto 1; human gut metagenome	Firmicutes; Clostridia; Clostridiaceae 1 - ASV_f1d9e	NE	Cel	T2	NE_T2_Cel	-5.05367	-4.14906	1.71089	0.262424	0.398964	0.548925	0.967686	0.664062	0.993087
ASV_20015	Bacteria; Firmicutes; Clostridia; Clostridiales; Defluviitaleaceae; Defluviitalea;NA	Firmicutes; Clostridia; Defluviitaleaceae - ASV_20015	NE	Sta	T2	NE_T2_Sta	-5.44306	10.6326	15.5048	4.25928	0.0003654	0.00674802	0.203997	0.1	0.417414
ASV_20015	Bacteria; Firmicutes; Clostridia; Clostridiales; Defluviitaleaceae; Defluviitalea;NA	Firmicutes; Clostridia; Defluviitaleaceae - ASV_20015	CS	Sta	T2	CS_T2_Sta	-4.04063	13.0686	18.4899	4.35434	0.0003654	0.00472023	0.38333	0.1	0.637589
ASV_20015	Bacteria; Firmicutes; Clostridia; Clostridiales; Defluviitaleaceae; Defluviitalea;NA	Firmicutes; Clostridia; Defluviitaleaceae - ASV_20015	CS	Sta	T1	CS_T1_Sta	-3.43535	7.69601	12.0111	3.88229	0.0003654	0.0102253	0.469804	0.1	0.657064
ASV_20015	Bacteria; Firmicutes; Clostridia; Clostridiales; Defluviitaleaceae; Defluviitalea;NA	Firmicutes; Clostridia; Defluviitaleaceae - ASV_20015	CE	Sta	T2	CE_T2_Sta	-3.79541	10.0928	15.4292	3.45713	0.0003654	0.00874285	0.605018	0.1	0.736159
ASV_20015	Bacteria; Firmicutes; Clostridia; Clostridiales; Defluviitaleaceae; Defluviitalea;NA	Firmicutes; Clostridia; Defluviitaleaceae - ASV_20015	CS	Cel	T2	CS_T2_Cel	-3.25859	3.89231	7.40092	2.39614	0.0052332	0.0311441	0.770944	0.1	0.681894
ASV_20015	Bacteria; Firmicutes; Clostridia; Clostridiales; Defluviitaleaceae; Defluviitalea;NA	Firmicutes; Clostridia; Defluviitaleaceae - ASV_20015	CS	Chi	T2	CS_T2_Chi	-3.47384	3.62379	8.09813	2.27997	0.0003654	0.0285707	0.811923	0.1	0.714401
ASV_20015	Bacteria; Firmicutes; Clostridia; Clostridiales; Defluviitaleaceae; Defluviitalea;NA	Firmicutes; Clostridia; Defluviitaleaceae - ASV_20015	CE	Sta	T1	CE_T1_Sta	-4.72447	3.38282	8.2396	2.79871	0.0003654	0.0293543	0.842142	0.1	0.984694
ASV_20015	Bacteria; Firmicutes; Clostridia; Clostridiales; Defluviitaleaceae; Defluviitalea;NA	Firmicutes; Clostridia; Defluviitaleaceae - ASV_20015	CS	Lam	T1	CS_T1_Lam	-3.01705	6.01797	9.26447	0.987601	0.196892	0.243768	0.900873	0.405469	0.875028
ASV_20015	Bacteria; Firmicutes; Clostridia; Clostridiales; Defluviitaleaceae; Defluviitalea;NA	Firmicutes; Clostridia; Defluviitaleaceae - ASV_20015	NE	Lam	T1	NE_T1_Lam	-5.08505	-3.35693	2.67026	0.474805	0.300519	0.454508	0.936143	0.601562	0.967304
ASV_20015	Bacteria; Firmicutes; Clostridia; Clostridiales; Defluviitaleaceae; Defluviitalea;NA	Firmicutes; Clostridia; Defluviitaleaceae - ASV_20015	NE	Sta	T1	NE_T1_Sta	-5.0257	-3.13432	2.5663	0.436961	0.295337	0.46427	0.943894	0.585156	0.971107
ASV_20015	Bacteria; Firmicutes; Clostridia; Clostridiales; Defluviitaleaceae; Defluviitalea;NA	Firmicutes; Clostridia; Defluviitaleaceae - ASV_20015	NE	Cel	T2	NE_T2_Cel	-5.05776	0.91061	6.29366	0.889624	0.181348	0.267715	0.956111	0.383594	0.971749
ASV_20015	Bacteria; Firmicutes; Clostridia; Clostridiales; Defluviitaleaceae; Defluviitalea;NA	Firmicutes; Clostridia; Defluviitaleaceae - ASV_20015	CE	Lam	T1	CE_T1_Lam	-4.44014	4.67265	9.73516	2.37501	0.0003654	0.0264815	0.98261	0.1	0.998957
ASV_233ac	Bacteria; Firmicutes; Clostridia; Clostridiales; Defluviitaleaceae; Defluviitalea;NA	Firmicutes; Clostridia; Defluviitaleaceae - ASV_233ac	CS	Sta	T1	CS_T1_Sta	-3.42334	-0.472101	3.9812	0.645563	0.244792	0.383151	0.862216	0.509375	0.848031
ASV_233ac	Bacteria; Firmicutes; Clostridia; Clostridiales; Defluviitaleaceae; Defluviitalea;NA	Firmicutes; Clostridia; Defluviitaleaceae - ASV_233ac	CS	Lam	T1	CS_T1_Lam	-3.64085	5.23699	7.66017	1.34176	0.108811	0.181862	0.890731	0.278906	0.820549
ASV_233ac	Bacteria; Firmicutes; Clostridia; Clostridiales; Defluviitaleaceae; Defluviitalea;NA	Firmicutes; Clostridia; Defluviitaleaceae - ASV_233ac	CS	Chi	T2	CS_T2_Chi	-3.2857	-2.11525	2.27778	0.398569	0.338542	0.523643	0.898463	0.646094	0.903344
ASV_233ac	Bacteria; Firmicutes; Clostridia; Clostridiales; Defluviitaleaceae; Defluviitalea;NA	Firmicutes; Clostridia; Defluviitaleaceae - ASV_233ac	NE	Cel	T2	NE_T2_Cel	-4.94336	-3.68837	2.47712	0.374105	0.373057	0.521138	0.964885	0.657031	0.988457
ASV_66967	Bacteria; Firmicutes; Clostridia; Clostridiales; Lachnospiraceae;NA;NA	Firmicutes; Clostridia; Lachnospiraceae - ASV_66967	NE	Sta	T2	NE_T2_Sta	-5.15526	14.1154	18.6661	6.95663	0.0003654	0.00471164	0.1702	0.1	0.417414
ASV_66967	Bacteria; Firmicutes; Clostridia; Clostridiales; Lachnospiraceae;NA;NA	Firmicutes; Clostridia; Lachnospiraceae - ASV_66967	CE	Sta	T2	CE_T2_Sta	-3.8336	11.82	16.6694	5.22879	0.0003654	0.0046851	0.401127	0.1	0.736159
ASV_66967	Bacteria; Firmicutes; Clostridia; Clostridiales; Lachnospiraceae;NA;NA	Firmicutes; Clostridia; Lachnospiraceae - ASV_66967	CS	Sta	T2	CS_T2_Sta	-4.01344	11.9399	15.9091	7.09267	0.0003654	0.0100356	0.454673	0.1	0.637589
ASV_66967	Bacteria; Firmicutes; Clostridia; Clostridiales; Lachnospiraceae;NA;NA	Firmicutes; Clostridia; Lachnospiraceae - ASV_66967	CE	Sta	T1	CE_T1_Sta	-4.5019	5.36932	9.47985	3.57629	0.0003654	0.0191411	0.799683	0.1	0.984694
ASV_66967	Bacteria; Firmicutes; Clostridia; Clostridiales; Lachnospiraceae;NA;NA	Firmicutes; Clostridia; Lachnospiraceae - ASV_66967	CS	Sta	T1	CS_T1_Sta	-3.20484	7.80383	10.2093	1.62167	0.0781283	0.113643	0.815668	0.209375	0.721054
ASV_66967	Bacteria; Firmicutes; Clostridia; Clostridiales; Lachnospiraceae;NA;NA	Firmicutes; Clostridia; Lachnospiraceae - ASV_66967	CS	Chi	T2	CS_T2_Chi	-3.55137	-2.2132	2.06372	0.356705	0.367876	0.526345	0.901979	0.657031	0.907164
ASV_66967	Bacteria; Firmicutes; Clostridia; Clostridiales; Lachnospiraceae;NA;NA	Firmicutes; Clostridia; Lachnospiraceae - ASV_66967	NE	Sta	T1	NE_T1_Sta	-3.51603	4.77224	8.3835	1.62837	0.0003654	0.106061	0.93096	0.1	0.915079
ASV_66967	Bacteria; Firmicutes; Clostridia; Clostridiales; Lachnospiraceae;NA;NA	Firmicutes; Clostridia; Lachnospiraceae - ASV_66967	NE	Lam	T1	NE_T1_Lam	-3.75697	-5.33168	-2.35411	-0.416929	0.348959	0.486661	0.93665	0.639844	0.970943
ASV_66967	Bacteria; Firmicutes; Clostridia; Clostridiales; Lachnospiraceae;NA;NA	Firmicutes; Clostridia; Lachnospiraceae - ASV_66967	NE	Chi	T1	NE_T1_Chi	-3.38988	-5.21043	-2.11958	-0.341248	0.362695	0.487868	0.94673	0.625	0.97354
ASV_6ea69	Bacteria; Firmicutes; Clostridia; Clostridiales; Lachnospiraceae; Vallitalea; uncultured bacterium	Firmicutes; Clostridia; Lachnospiraceae - ASV_6ea69	NE	Sta	T2	NE_T2_Sta	-3.92104	13.7608	17.2312	2.91332	0.0003654	0.0398732	0.361222	0.1	0.417414
ASV_6ea69	Bacteria; Firmicutes; Clostridia; Clostridiales; Lachnospiraceae; Vallitalea; uncultured bacterium	Firmicutes; Clostridia; Lachnospiraceae - ASV_6ea69	CS	Sta	T2	CS_T2_Sta	-3.82695	11.9918	16.4231	6.10451	0.0003654	0.00824912	0.368239	0.1	0.637589
ASV_6ea69	Bacteria; Firmicutes; Clostridia; Clostridiales; Lachnospiraceae; Vallitalea; uncultured bacterium	Firmicutes; Clostridia; Lachnospiraceae - ASV_6ea69	CE	Sta	T2	CE_T2_Sta	-3.76636	12.6004	16.7433	5.59785	0.0003654	0.00550503	0.416035	0.1	0.736159
ASV_6ea69	Bacteria; Firmicutes; Clostridia; Clostridiales; Lachnospiraceae; Vallitalea; uncultured bacterium	Firmicutes; Clostridia; Lachnospiraceae - ASV_6ea69	CS	Sta	T1	CS_T1_Sta	-3.39657	8.46487	11.3303	4.20173	0.0003654	0.0138743	0.487978	0.1	0.657064
ASV_6ea69	Bacteria; Firmicutes; Clostridia; Clostridiales; Lachnospiraceae; Vallitalea; uncultured bacterium	Firmicutes; Clostridia; Lachnospiraceae - ASV_6ea69	CE	Sta	T1	CE_T1_Sta	-4.47235	4.96788	9.3789	3.59549	0.0003654	0.0202955	0.771057	0.1	0.984694
ASV_6ea69	Bacteria; Firmicutes; Clostridia; Clostridiales; Lachnospiraceae; Vallitalea; uncultured bacterium	Firmicutes; Clostridia; Lachnospiraceae - ASV_6ea69	NE	Sta	T1	NE_T1_Sta	-5.04295	4.73931	9.62757	3.77304	0.0003654	0.0239437	0.825498	0.1	0.915079
ASV_6ea69	Bacteria; Firmicutes; Clostridia; Clostridiales; Lachnospiraceae; Vallitalea; uncultured bacterium	Firmicutes; Clostridia; Lachnospiraceae - ASV_6ea69	CS	Chi	T2	CS_T2_Chi	-3.68826	-2.58578	1.9473	0.298394	0.393783	0.52545	0.900758	0.655469	0.912253
ASV_6ea69	Bacteria; Firmicutes; Clostridia; Clostridiales; Lachnospiraceae; Vallitalea; uncultured bacterium	Firmicutes; Clostridia; Lachnospiraceae - ASV_6ea69	NE	Chi	T2	NE_T2_Chi	-3.79679	-4.67122	-2.03508	-0.338417	0.388601	0.535539	0.919206	0.682031	0.941035
ASV_6ea69	Bacteria; Firmicutes; Clostridia; Clostridiales; Lachnospiraceae; Vallitalea; uncultured bacterium	Firmicutes; Clostridia; Lachnospiraceae - ASV_6ea69	CE	Chi	T2	CE_T2_Chi	-3.96229	-2.48346	2.28627	0.425649	0.333334	0.524938	0.95277	0.657813	0.98302
ASV_6ea69	Bacteria; Firmicutes; Clostridia; Clostridiales; Lachnospiraceae; Vallitalea; uncultured bacterium	Firmicutes; Clostridia; Lachnospiraceae - ASV_6ea69	NE	Cel	T2	NE_T2_Cel	-3.46908	0.38706	1.92256	0.233505	0.450777	0.712245	0.974037	0.910937	0.999019
ASV_5f98e	Bacteria; Firmicutes; Clostridia; Clostridiales; Ruminococcaceae; Ruminiclostridium 1;NA	Firmicutes; Clostridia; Ruminococcaceae - ASV_5f98e	NE	Cel	T2	NE_T2_Cel	-5.23242	-3.59403	2.50245	0.46642	0.3125	0.467228	0.962025	0.611719	0.98449
ASV_f7d1c	Bacteria; Firmicutes; Clostridia; Clostridiales; Ruminococcaceae; Ruminiclostridium 1; uncultured bacterium	Firmicutes; Clostridia; Ruminococcaceae - ASV_f7d1c	CS	Sta	T2	CS_T2_Sta	-4.62714	4.26709	9.88607	1.6701	0.0003654	0.0864841	0.792872	0.1	0.637589
ASV_f7d1c	Bacteria; Firmicutes; Clostridia; Clostridiales; Ruminococcaceae; Ruminiclostridium 1; uncultured bacterium	Firmicutes; Clostridia; Ruminococcaceae - ASV_f7d1c	CE	Sta	T2	CE_T2_Sta	-3.7119	0.945956	6.56681	1.0187	0.0932669	0.239074	0.860227	0.239844	0.791721
ASV_f7d1c	Bacteria; Firmicutes; Clostridia; Clostridiales; Ruminococcaceae; Ruminiclostridium 1; uncultured bacterium	Firmicutes; Clostridia; Ruminococcaceae - ASV_f7d1c	CS	Chi	T2	CS_T2_Chi	-3.40579	1.60864	5.69143	0.908305	0.181348	0.28406	0.868004	0.370312	0.820536
ASV_f7d1c	Bacteria; Firmicutes; Clostridia; Clostridiales; Ruminococcaceae; Ruminiclostridium 1; uncultured bacterium	Firmicutes; Clostridia; Ruminococcaceae - ASV_f7d1c	NE	Chi	T2	NE_T2_Chi	-0.622772	-4.86644	-4.33577	-0.7725	0.177085	0.285794	0.896064	0.355469	0.876194
ASV_f7d1c	Bacteria; Firmicutes; Clostridia; Clostridiales; Ruminococcaceae; Ruminiclostridium 1; uncultured bacterium	Firmicutes; Clostridia; Ruminococcaceae - ASV_f7d1c	NE	Sta	T1	NE_T1_Sta	-4.97703	-3.4909	2.70187	0.365574	0.302084	0.474295	0.94443	0.61875	0.973884
ASV_f7d1c	Bacteria; Firmicutes; Clostridia; Clostridiales; Ruminococcaceae; Ruminiclostridium 1; uncultured bacterium	Firmicutes; Clostridia; Ruminococcaceae - ASV_f7d1c	CE	Chi	T2	CE_T2_Chi	-3.75144	-2.5788	1.77661	0.305751	0.347151	0.541175	0.954249	0.660156	0.983534
ASV_f7d1c	Bacteria; Firmicutes; Clostridia; Clostridiales; Ruminococcaceae; Ruminiclostridium 1; uncultured bacterium	Firmicutes; Clostridia; Ruminococcaceae - ASV_f7d1c	NE	Cel	T2	NE_T2_Cel	-0.438726	-4.91922	-4.42726	-0.878887	0.166668	0.281136	0.957381	0.342969	0.964393
ASV_f7d1c	Bacteria; Firmicutes; Clostridia; Clostridiales; Ruminococcaceae; Ruminiclostridium 1; uncultured bacterium	Firmicutes; Clostridia; Ruminococcaceae - ASV_f7d1c	CE	Sta	T1	CE_T1_Sta	-4.31579	-2.78862	2.51127	0.432077	0.3057	0.468604	0.968666	0.570312	0.994981
ASV_4f966	Bacteria; Firmicutes; Negativicutes; Selenomonadales; uncultured; uncultured Firmicutes bacterium; uncultured Firmicutes bacterium	Firmicutes; Negativicutes; Selenomonadales - ASV_4f966	CE	Cel	T2	CE_T2_Cel	2.12554	-4.16754	-8.45576	-1.53943	0.0003654	0.111291	0.796084	0.1	0.609941
ASV_4f966	Bacteria; Firmicutes; Negativicutes; Selenomonadales; uncultured; uncultured Firmicutes bacterium; uncultured Firmicutes bacterium	Firmicutes; Negativicutes; Selenomonadales - ASV_4f966	CS	Cel	T2	CS_T2_Cel	9.21443	-4.33349	-14.3111	-2.59972	0.0003654	0.0351726	0.799054	0.1	0.681894
ASV_4f966	Bacteria; Firmicutes; Negativicutes; Selenomonadales; uncultured; uncultured Firmicutes bacterium; uncultured Firmicutes bacterium	Firmicutes; Negativicutes; Selenomonadales - ASV_4f966	CS	Chi	T2	CS_T2_Chi	8.77562	-2.37113	-10.0748	-1.28137	0.109377	0.1079	0.860911	0.2	0.761179
ASV_4f966	Bacteria; Firmicutes; Negativicutes; Selenomonadales; uncultured; uncultured Firmicutes bacterium; uncultured Firmicutes bacterium	Firmicutes; Negativicutes; Selenomonadales - ASV_4f966	CS	Sta	T2	CS_T2_Sta	8.23849	-0.154578	-6.32329	-0.757726	0.22798	0.283491	0.870923	0.4	0.92804
ASV_4f966	Bacteria; Firmicutes; Negativicutes; Selenomonadales; uncultured; uncultured Firmicutes bacterium; uncultured Firmicutes bacterium	Firmicutes; Negativicutes; Selenomonadales - ASV_4f966	CE	Sta	T2	CE_T2_Sta	2.08264	-1.987	-4.58116	-0.431618	0.223959	0.551453	0.889389	0.402344	0.869678
ASV_4f966	Bacteria; Firmicutes; Negativicutes; Selenomonadales; uncultured; uncultured Firmicutes bacterium; uncultured Firmicutes bacterium	Firmicutes; Negativicutes; Selenomonadales - ASV_4f966	NE	Chi	T2	NE_T2_Chi	-3.65268	-4.69305	-2.21952	-0.28265	0.378239	0.516055	0.910542	0.667969	0.939482
ASV_4f966	Bacteria; Firmicutes; Negativicutes; Selenomonadales; uncultured; uncultured Firmicutes bacterium; uncultured Firmicutes bacterium	Firmicutes; Negativicutes; Selenomonadales - ASV_4f966	NE	Sta	T2	NE_T2_Sta	-3.77371	-1.62046	1.10633	0.102058	0.333334	0.793773	0.927868	0.704688	0.901283
ASV_4f966	Bacteria; Firmicutes; Negativicutes; Selenomonadales; uncultured; uncultured Firmicutes bacterium; uncultured Firmicutes bacterium	Firmicutes; Negativicutes; Selenomonadales - ASV_4f966	CE	Chi	T2	CE_T2_Chi	1.96962	-4.11136	-8.16828	-1.62102	0.0003654	0.109742	0.938386	0.1	0.904188
ASV_4f966	Bacteria; Firmicutes; Negativicutes; Selenomonadales; uncultured; uncultured Firmicutes bacterium; uncultured Firmicutes bacterium	Firmicutes; Negativicutes; Selenomonadales - ASV_4f966	NE	Cel	T2	NE_T2_Cel	-3.72418	-5.43467	-2.76918	-0.354652	0.316063	0.466766	0.962377	0.604688	0.986825
ASV_54089	Bacteria; Firmicutes; Negativicutes; Selenomonadales; uncultured; uncultured bacterium; uncultured bacterium	Firmicutes; Negativicutes; Selenomonadales - ASV_54089	NE	Sta	T2	NE_T2_Sta	2.92604	-3.52638	-6.85037	-0.871317	0.250001	0.328308	0.720286	0.48125	0.78
ASV_54089	Bacteria; Firmicutes; Negativicutes; Selenomonadales; uncultured; uncultured bacterium; uncultured bacterium	Firmicutes; Negativicutes; Selenomonadales - ASV_54089	CE	Sta	T2	CE_T2_Sta	6.34867	-4.43577	-10.3988	-1.12929	0.145835	0.190287	0.857708	0.329688	0.826897
ASV_54089	Bacteria; Firmicutes; Negativicutes; Selenomonadales; uncultured; uncultured bacterium; uncultured bacterium	Firmicutes; Negativicutes; Selenomonadales - ASV_54089	NE	Chi	T2	NE_T2_Chi	3.02097	-4.76271	-7.92764	-0.983572	0.203126	0.245048	0.891522	0.382812	0.882525
ASV_54089	Bacteria; Firmicutes; Negativicutes; Selenomonadales; uncultured; uncultured bacterium; uncultured bacterium	Firmicutes; Negativicutes; Selenomonadales - ASV_54089	CS	Chi	T2	CS_T2_Chi	9.76296	2.80315	-6.37697	-0.516769	0.333334	0.682901	0.924188	0.7	0.93929
ASV_54089	Bacteria; Firmicutes; Negativicutes; Selenomonadales; uncultured; uncultured bacterium; uncultured bacterium	Firmicutes; Negativicutes; Selenomonadales - ASV_54089	CS	Sta	T2	CS_T2_Sta	9.22425	4.73979	-4.38093	-0.462197	0.300519	0.663093	0.924537	0.603906	0.94302
ASV_54089	Bacteria; Firmicutes; Negativicutes; Selenomonadales; uncultured; uncultured bacterium; uncultured bacterium	Firmicutes; Negativicutes; Selenomonadales - ASV_54089	CS	Cel	T1	CS_T1_Cel	-2.80868	2.66117	4.93541	0.8151	0.229168	0.349267	0.924719	0.45	0.904381
ASV_54089	Bacteria; Firmicutes; Negativicutes; Selenomonadales; uncultured; uncultured bacterium; uncultured bacterium	Firmicutes; Negativicutes; Selenomonadales - ASV_54089	CS	Lam	T1	CS_T1_Lam	-2.99561	-1.41131	2.11343	0.393919	0.338542	0.49325	0.927289	0.611719	0.918585
ASV_54089	Bacteria; Firmicutes; Negativicutes; Selenomonadales; uncultured; uncultured bacterium; uncultured bacterium	Firmicutes; Negativicutes; Selenomonadales - ASV_54089	CE	Cel	T2	CE_T2_Cel	6.3995	-3.0234	-2.62616	-0.344845	0.427084	0.730851	0.929066	0.8875	0.976384
ASV_54089	Bacteria; Firmicutes; Negativicutes; Selenomonadales; uncultured; uncultured bacterium; uncultured bacterium	Firmicutes; Negativicutes; Selenomonadales - ASV_54089	CE	Chi	T2	CE_T2_Chi	6.2099	-4.1589	-10.5227	-1.11446	0.177085	0.220597	0.939565	0.352344	0.951848
ASV_54089	Bacteria; Firmicutes; Negativicutes; Selenomonadales; uncultured; uncultured bacterium; uncultured bacterium	Firmicutes; Negativicutes; Selenomonadales - ASV_54089	CS	Cel	T2	CS_T2_Cel	10.1994	2.57627	3.78554	0.244207	0.450777	0.910382	0.976212	1	1
ASV_c9830	Bacteria; Firmicutes; Negativicutes; Selenomonadales; uncultured; uncultured Firmicutes bacterium; uncultured Firmicutes bacterium	Firmicutes; Negativicutes; Selenomonadales - ASV_c9830	CS	Cel	T2	CS_T2_Cel	5.19766	-4.30775	-9.78567	-1.0396	0.135418	0.20665	0.848857	0.307812	0.799075
ASV_c9830	Bacteria; Firmicutes; Negativicutes; Selenomonadales; uncultured; uncultured Firmicutes bacterium; uncultured Firmicutes bacterium	Firmicutes; Negativicutes; Selenomonadales - ASV_c9830	CS	Chi	T2	CS_T2_Chi	4.7763	-3.52958	-8.34271	-1.00194	0.155442	0.235902	0.863572	0.365625	0.820688
ASV_c9830	Bacteria; Firmicutes; Negativicutes; Selenomonadales; uncultured; uncultured Firmicutes bacterium; uncultured Firmicutes bacterium	Firmicutes; Negativicutes; Selenomonadales - ASV_c9830	CE	Cel	T2	CE_T2_Cel	-2.63897	-4.17666	-2.30944	-0.281988	0.367876	0.4733	0.87004	0.646094	0.886314
ASV_c9830	Bacteria; Firmicutes; Negativicutes; Selenomonadales; uncultured; uncultured Firmicutes bacterium; uncultured Firmicutes bacterium	Firmicutes; Negativicutes; Selenomonadales - ASV_c9830	CS	Sta	T2	CS_T2_Sta	4.24188	-1.92343	-6.28215	-0.759697	0.243524	0.35284	0.874071	0.516406	0.908233
ASV_c9830	Bacteria; Firmicutes; Negativicutes; Selenomonadales; uncultured; uncultured Firmicutes bacterium; uncultured Firmicutes bacterium	Firmicutes; Negativicutes; Selenomonadales - ASV_c9830	CE	Sta	T2	CE_T2_Sta	-2.42838	-4.11968	-2.54033	-0.302836	0.336788	0.464223	0.88348	0.60625	0.907426
ASV_c9830	Bacteria; Firmicutes; Negativicutes; Selenomonadales; uncultured; uncultured Firmicutes bacterium; uncultured Firmicutes bacterium	Firmicutes; Negativicutes; Selenomonadales - ASV_c9830	NE	Chi	T2	NE_T2_Chi	-3.60674	-4.70792	-2.15289	-0.339447	0.367876	0.517422	0.914832	0.653125	0.93729
ASV_c9830	Bacteria; Firmicutes; Negativicutes; Selenomonadales; uncultured; uncultured Firmicutes bacterium; uncultured Firmicutes bacterium	Firmicutes; Negativicutes; Selenomonadales - ASV_c9830	CE	Chi	T2	CE_T2_Chi	-2.71989	-4.18152	-2.41001	-0.314012	0.347151	0.473018	0.946735	0.65	0.981468
ASV_c9830	Bacteria; Firmicutes; Negativicutes; Selenomonadales; uncultured; uncultured Firmicutes bacterium; uncultured Firmicutes bacterium	Firmicutes; Negativicutes; Selenomonadales - ASV_c9830	NE	Cel	T2	NE_T2_Cel	-3.53041	-5.18614	-2.80162	-0.447087	0.310881	0.457274	0.96141	0.598437	0.980683
ASV_ce3f6	Bacteria; Proteobacteria; Deltaproteobacteria; Desulfarculales; Desulfarculaceae; Desulfatiglans;NA	Proteobacteria; Deltaproteobacteria; Desulfarculaceae - ASV_ce3f6	CS	Sta	T1	CS_T1_Sta	9.75614	6.90618	-2.61593	-4.51887	0.0003654	0.00241913	0.334668	0.1	0.657064
ASV_ce3f6	Bacteria; Proteobacteria; Deltaproteobacteria; Desulfarculales; Desulfarculaceae; Desulfatiglans;NA	Proteobacteria; Deltaproteobacteria; Desulfarculaceae - ASV_ce3f6	CS	Lam	T1	CS_T1_Lam	9.87233	7.82013	-1.79891	-3.56331	0.0003654	0.0057305	0.67202	0.1	0.732657
ASV_ce3f6	Bacteria; Proteobacteria; Deltaproteobacteria; Desulfarculales; Desulfarculaceae; Desulfatiglans;NA	Proteobacteria; Deltaproteobacteria; Desulfarculaceae - ASV_ce3f6	CS	Cel	T1	CS_T1_Cel	9.83849	8.65047	-1.12365	-1.40911	0.0362768	0.13458	0.912707	0.134375	0.758483
ASV_ce3f6	Bacteria; Proteobacteria; Deltaproteobacteria; Desulfarculales; Desulfarculaceae; Desulfatiglans;NA	Proteobacteria; Deltaproteobacteria; Desulfarculaceae - ASV_ce3f6	CS	Chi	T1	CS_T1_Chi	9.63842	8.46206	-1.10704	-1.24168	0.0829046	0.150567	0.944982	0.178906	0.950879
ASV_ec481	Bacteria; Proteobacteria; Deltaproteobacteria; Desulfobacterales; Desulfobulbaceae; SEEP-SRB2;NA	Proteobacteria; Deltaproteobacteria; Desulfobulbaceae - ASV_ec481	CE	Cel	T2	CE_T2_Cel	8.49364	5.59562	-1.77425	-1.43332	0.135418	0.0985849	0.7931	0.2	0.713112
ASV_ec481	Bacteria; Proteobacteria; Deltaproteobacteria; Desulfobacterales; Desulfobulbaceae; SEEP-SRB2;NA	Proteobacteria; Deltaproteobacteria; Desulfobulbaceae - ASV_ec481	CE	Sta	T2	CE_T2_Sta	8.47977	6.92672	-1.49444	-0.900112	0.243524	0.18386	0.857513	0.398438	0.868491
ASV_ec481	Bacteria; Proteobacteria; Deltaproteobacteria; Desulfobacterales; Desulfobulbaceae; SEEP-SRB2;NA	Proteobacteria; Deltaproteobacteria; Desulfobulbaceae - ASV_ec481	CS	Chi	T2	CS_T2_Chi	-3.70775	-2.3373	2.31742	0.308473	0.362695	0.486446	0.889986	0.644531	0.90575
ASV_ec481	Bacteria; Proteobacteria; Deltaproteobacteria; Desulfobacterales; Desulfobulbaceae; SEEP-SRB2;NA	Proteobacteria; Deltaproteobacteria; Desulfobulbaceae - ASV_ec481	CE	Chi	T1	CE_T1_Chi	4.77473	-2.85231	-2.9051	-0.400465	0.338542	0.575168	0.933086	0.688281	0.96382
ASV_ec481	Bacteria; Proteobacteria; Deltaproteobacteria; Desulfobacterales; Desulfobulbaceae; SEEP-SRB2;NA	Proteobacteria; Deltaproteobacteria; Desulfobulbaceae - ASV_ec481	CE	Chi	T2	CE_T2_Chi	8.34461	6.60127	-1.66347	-0.152702	0.419689	0.43319	0.9384	0.9625	0.99923
ASV_ec481	Bacteria; Proteobacteria; Deltaproteobacteria; Desulfobacterales; Desulfobulbaceae; SEEP-SRB2;NA	Proteobacteria; Deltaproteobacteria; Desulfobulbaceae - ASV_ec481	CE	Sta	T1	CE_T1_Sta	4.759	-3.61612	-7.99269	-1.00769	0.217618	0.261213	0.963696	0.415625	0.992755
ASV_ec481	Bacteria; Proteobacteria; Deltaproteobacteria; Desulfobacterales; Desulfobulbaceae; SEEP-SRB2;NA	Proteobacteria; Deltaproteobacteria; Desulfobulbaceae - ASV_ec481	CE	Lam	T1	CE_T1_Lam	4.65832	-2.57615	-2.49829	-0.4565	0.317709	0.522502	0.984806	0.628906	0.999594
ASV_2f5b7	Bacteria; Proteobacteria; Gammaproteobacteria; Thiomicrospirales; Thiomicrospiraceae; Thiomicrospira; Hydrogenovibrio crunogenus	Proteobacteria; Gammaproteobacteria; Thiomicrospiraceae - ASV_2f5b7	CE	Chi	T1	CE_T1_Chi	10.6444	12.1593	1.15875	1.87887	0.0052332	0.0407839	0.91422	0.103125	0.882946
ASV_2f5b7	Bacteria; Proteobacteria; Gammaproteobacteria; Thiomicrospirales; Thiomicrospiraceae; Thiomicrospira; Hydrogenovibrio crunogenus	Proteobacteria; Gammaproteobacteria; Thiomicrospiraceae - ASV_2f5b7	CE	Sta	T1	CE_T1_Sta	10.5868	11.8344	1.17347	1.31449	0.125002	0.0939147	0.962854	0.188281	0.986642
ASV_8d59c	Bacteria; Thermotogae; Thermotogae; Petrotogales; Petrotogaceae; SC103; uncultured organism	Thermotogae; Thermotogae; Petrotogaceae - ASV_8d59c	NE	Sta	T2	NE_T2_Sta	6.94073	10.2515	3.18312	6.41032	0.0003654	0.000420727	0.134576	0.1	0.417414
ASV_8d59c	Bacteria; Thermotogae; Thermotogae; Petrotogales; Petrotogaceae; SC103; uncultured organism	Thermotogae; Thermotogae; Petrotogaceae - ASV_8d59c	CS	Cel	T2	CS_T2_Cel	12.1494	10.3571	-1.86063	-0.887352	0.113992	0.251265	0.851731	0.214062	0.784753
ASV_8d59c	Bacteria; Thermotogae; Thermotogae; Petrotogales; Petrotogaceae; SC103; uncultured organism	Thermotogae; Thermotogae; Petrotogaceae - ASV_8d59c	CE	Sta	T2	CE_T2_Sta	9.96962	11.3292	1.22586	1.54421	0.0414572	0.0749091	0.857513	0.139063	0.757673
ASV_8d59c	Bacteria; Thermotogae; Thermotogae; Petrotogales; Petrotogaceae; SC103; uncultured organism	Thermotogae; Thermotogae; Petrotogaceae - ASV_8d59c	CE	Cel	T1	CE_T1_Cel	10.1536	11.0173	1.17047	0.95567	0.124354	0.180314	0.870557	0.2125	0.955479
ASV_8d59c	Bacteria; Thermotogae; Thermotogae; Petrotogales; Petrotogaceae; SC103; uncultured organism	Thermotogae; Thermotogae; Petrotogaceae - ASV_8d59c	CS	Chi	T2	CS_T2_Chi	11.6633	13.2884	1.25716	0.511275	0.338542	0.467982	0.872737	0.7	0.93929
ASV_8d59c	Bacteria; Thermotogae; Thermotogae; Petrotogales; Petrotogaceae; SC103; uncultured organism	Thermotogae; Thermotogae; Petrotogaceae - ASV_8d59c	NE	Lam	T1	NE_T1_Lam	6.55318	7.66409	1.18286	4.79082	0.0003654	0.0231473	0.921658	0.1	0.908029
ASV_8d59c	Bacteria; Thermotogae; Thermotogae; Petrotogales; Petrotogaceae; SC103; uncultured organism	Thermotogae; Thermotogae; Petrotogaceae - ASV_8d59c	CE	Lam	T1	CE_T1_Lam	10.3938	10.6611	1.00297	0.706995	0.250001	0.299038	0.983975	0.513281	0.999339

## Sheet: ASV_sequences
ASV ID	taxonomy	sequence
ASV_16cfc	Bacteria; Atribacteria; JS1; uncultured bacterium; uncultured bacterium; uncultured bacterium; uncultured bacterium	TACATAAGGAGCAAGCGTTATCCGGAATTATTGGGCGTAAAGAGCTCGTAGGCGGTCTTAAAAGTCAGGTGTGAAATTATCAGGCTTAACCTGATAAGGTCATCTGAAACTTTAAGACTTGAGGATAGAAGAGGAAAGTGGAATTCCCGGTGTAGCGGTGAAATGCGTAGATATCGGGAGGAACACCAGTGGCGAAGGCGGCTTTCTGGTCTATTTCTGACGCTGAGGAGCGAAAGCTAGGGGAGCAAACAGG
ASV_2fd82	Bacteria; Atribacteria; JS1; uncultured bacterium; uncultured bacterium; uncultured bacterium; uncultured bacterium	TACATAAGGAGCAAGCGTTATCCGGAATTATTGGGCGTAAAGAGCTCGTAGGCGGTCTTAAAAGTCAGGTGTGAAATTATCAGGCTTAACCTGATAAGGTCATCTGAAACTTTAAGACTTGAGGATAGAAGAGGAAAGTGGAATTCCCGGTGTAGCGGTGAAATGCGTAGATATCGGGAGGAACACCAGTGGCGAAGGCGGCTTTCTGGTCTATTTCTGACGCTGAGGAGCGAAAGCTAGGGGAGCAAACGGG
ASV_48b55	Bacteria; Atribacteria; JS1; uncultured bacterium; uncultured bacterium; uncultured bacterium; uncultured bacterium	TACATAAGGAGCAAGCGTTATCCGGAATTATTGGGCGTAAAGAGCTCGTAGGCGGTCTTAAAAGTCAGGTGTGAAATTAACAGGCTCAACCTGTTAAGGTCATCTGAAACTTTAAGACTTGAGGATAGAAGAGGAAAGTGGAATTCCCGGTGTAGCGGTGAAATGCGTAGATATCGGGAGGAACACCAGTGGCGAAGGCGGCTTTCTGGTCTATCTCTGACGCTGAGGAGCGAAAGCTAGGGGAGCAAACGGG
ASV_863ac	Bacteria; Atribacteria; JS1; uncultured bacterium; uncultured bacterium; uncultured bacterium; uncultured bacterium	TACATAAGGAGCAAGCGTTATCCGGAATTATTGGGCGTAAAGAGCTCGTAGGCGGTCTTAAAAGTCAGGTGTGAAATTATCAGGCTCAACCTGATAAGGTCATCTGAAACTTTAAGACTTGAGGATAGAAGAGGAAAGTGGAATTCCCGGTGTAGCGGTGAAATGCGTAGATATCGGGAGGAACACCAGTGGCGAAGGCGGCTTTCTGGTCTATTTCTGACGCTGAGGAGCGAAAGCTAGGGGAGCAAACGGG
ASV_77324	Bacteria; Caldiserica; Caldisericia; Caldisericales; Caldisericaceae; Caldisericum; uncultured organism	TACGTAGGGGGCGAGCGTTATCCGGAATTACTGGGTGTAAAGGGTATGCAGGCGGATTGACAAGTTGGATGTAAAAACTCAGAGCTTAACTCTGAGCTCGCATTCAAAACTGTTGATCTAGAGAGCAGTAGAGGGAAGTGGAATTCCAGGTGTAGCGGTAAAATGCTTAGATATCTGGAAGAACACCAGTGGCGAAAGCGGCTTCCTGGGCTGTCTCTGACGCTCATATACGAAAGCTAGGGGAGCAAACAGG
ASV_f5b9e	Bacteria; Chloroflexi; Anaerolineae; SBR1031;NA;NA;NA	GACGTAGGACGCGAGCGTTATCCGGATTTACTGGGCGTAAAGCGTCTGTAGGCGGAGTGGAAAGTTGGGCGTGAAAGCTCCGGGCTTAACCCGGAGAGGACGTTCAATACTACCAAACTAGAGGGCATCAGAGGAGCGTGGAATTTCCGGTGTAGCGGTAAAATGCGCAGATATCGGAAGGAACACCAGTGGCGAAGGCGGCGCTCTGGGATGCTTCTGACGCTAAGAGACGAAAGCTAGGGGAGCGAACAGG
ASV_faf10	Bacteria; Cyanobacteria; Oxyphotobacteria; Synechococcales; Cyanobiaceae; Cyanobium PCC-6307;NA	TACGGGAGTGGCAAGCGTTATCCGGAATTATTGGGCGTAAAGCGTCCGCAGGCGGCCTGACAAGTCTGCTGTTAAAGCGTGGAGCTTAACTCCATTTCAGCAGTGGAAACTGTCAGGCTTGAGTGTGGTAGGGGCAGAGGGAATTCCCGGTGTAGCGGTGAAATGCGTAGATATCGGGAAGAACACCAGTGGCGAAAGCGCTCTGCTGGGCCATCACTGACGCTCATGGACGAAAGCCAGGGGAGCGAAAGGG
ASV_f05f2	Bacteria; Epsilonbacteraeota; Campylobacteria; Campylobacterales; Sulfurovaceae; Sulfurovum;NA	TACGGAGGGTGCAAGCGTTACTCGGAATCACTGGGCGTAAAGCGCGCGCAGGCGGCTATTTAAGTTGGATGTGAAAGCCTACGGCTCAACCGTAGAACTGCATCCAAAACTATTTAGCTAGAGTGTGGGAGAGGAAGATGGAATTAGTTGTGTAGGGGTAAAATCCGTAGAGATAACTAGGAATACCAAAAGCGAAGGCAATCTTCTGGAACACTACTGACGCTGAGGCGCGAAGGCGTGGGGAGCAAACAGG
ASV_b275e	Bacteria; Epsilonbacteraeota; Campylobacteria; Campylobacterales; Thiovulaceae; Sulfurimonas;NA	TACGGAGGGTGCAAGCGTTACTCGGAATCACTGGGCGTAAAGGACGCGTAGGCGGGATAGTAAGTCTGATGTGAAATCCTATGGCTCAACCATAGAACTGCATTGGAAACTGCTGACCTAGAGTATGGGAGGGGGAGATGGAATTAGTGGTGTAGGGGTAAAATCCGTAGATATCACTAGGAATACCGAAAGCGAAGGCGATCTCCTGGAACATAACTGACGCTAAGGCGTGAAAGCGTGGGGAGCAAACAGG
ASV_49146	Bacteria; Firmicutes; Clostridia; Clostridiales; Caldicoprobacteraceae; Caldicoprobacter;NA	TACGTAGGGGGCGAGCGTTGTCCGGAATTACTGGGCGTAAAGGGTGCGTAGGCGGCTTGGCAAGTCAGATGTGAAAAGCCACGGCTCAACTGTGGAATTGCATTTGAAACTGCCGAGCTTGAGTGCAGGAGAGGGAAGCGGAATTCCTAGTGTAGCGGTGAAATGCGTAGATATTAGGAAGAACACCAGTGGCGAAGGCGGCTTTCTGGACTGTAACTGACGCTGAGGCACGAAAGCGTGGGGAGCGAACAGG
ASV_10de7	Bacteria; Firmicutes; Clostridia; Clostridiales; Clostridiaceae 1; Clostridium sensu stricto 3; uncultured bacterium	TACGTAGGTGGCAAGCGTTGTCCGGATTTACTGGGCGTAAAGGGAGCGTAGGCGGATACTTAAGTGGGATGTGAAATACCTGGGCTTAACTTGGGTGCTGCATTCCAAACTGGGTGTCTAGAGTGTTGGAGAGGAAAGTGGAATTCCTAGTGTAGCGGTGAAATGCGTAGAGATTAGGAAGAACACCAGTGGCGAAGGCGACTTTCTGGACAATAACTGACGCTGAGGCTCGAAAGCGTGGGGAGCAAACAGG
ASV_4e8d7	Bacteria; Firmicutes; Clostridia; Clostridiales; Clostridiaceae 1; Clostridium sensu stricto 1;NA	TACGTAGGTGGCAAGCGTTGTCCGGATTTACTGGGCGTAAAGGGAGCGTAGGTGGATATTTAAGTGGGATGTGAAATACTCGGGCTTAACCTGGGTGCTGCATTCCAAACTGGATATCTAGAGTGCAGGAGAGGAAAGTAGAATTCCTAGTGTAGCGGTGAAATGCGTAGAGATTAGGAAGAATACCAGTGGCGAAGGCGACTTTCTGGACTGTAACTGACACTGAGGCTCGAAAGCGTGGGGAGCAAACAGG
ASV_601eb	Bacteria; Firmicutes; Clostridia; Clostridiales; Clostridiaceae 1; Clostridium sensu stricto 1;NA	TACGTAGGTGGCAAGCGTTGTCCGGATTTACTGGGCGTAAAGGGAGCGTAGGTGGATATTTAAGTGGGATGTGAAATACTCGGGCTTAACCTGGGTGCTGCATTCCAAACTGGATATCTAGAGTGCAGGAGAGGAAAGTAGAATTCCTAGTGTAGCGGTGAAATGCGTAGAGATTAGGAAGAATACCAGTGGCGAAGGCGACTTTCTGGACTGTAACTGACACTGAGGCTCGAAAGCGTGGGGAGCGAACAGG
ASV_988fa	Bacteria; Firmicutes; Clostridia; Clostridiales; Clostridiaceae 1; Clostridium sensu stricto 12;NA	TACGTAGGTGGCGAGCGTTGTCCGGATTTACTGGGCGTAAAGGATGCGTAGGCGGATATTTAAGTGAGATGTGAAATACCCGGGCTTAACTTGGGTGCTGCATTTCAAACTGGATATCTAGAGTGCGGGAGAGGAGAATGGAATTCCTAGTGTAGCGGTGAAATGCGTAGAGATTAGGAAGAACACCAGTGGCGAAGGCGATTCTCTGGACCGTAACTGACGCTGAGGCATGAAAGCGTGGGTAGCAAACAGG
ASV_9e2b2	Bacteria; Firmicutes; Clostridia; Clostridiales; Clostridiaceae 1; Clostridium sensu stricto 1;NA	TACGTAGGTGGCAAGCGTTGTCCGGATTTACTGGGCGTAAAGGGAGCGTAGGCGGATGTTTAAGTGGGATGTGAAATACTCGGGCTCAACTTGGGTGCTGCATTCCAAACTGGATATCTAGAGTGCAGGAGAGGAAAGGAGAATTCCTAGTGTAGCGGTGAAATGCGTAGAGATTAGGAAGAATACCAGTGGCGAAGGCGCCTTTCTGGACTGTAACTGACGCTGAGGCTCGAAAGCGTGGGGAGCGAACAGG
ASV_a1a27	Bacteria; Firmicutes; Clostridia; Clostridiales; Clostridiaceae 1; Clostridium sensu stricto 7; Clostridium sp. r53	TACGTAGGTGGCAAGCGTTGTCCGGATTTACTGGGCGTAAAGAGTATGTAGGCGGACATTTAAGTCAGATGTGAAATCCCCGGGCTCAACCTGGGGGCTGCATTTGATACTGGATGTCTGGAGTGCAGGAGAGGAAAGTGGAATTCCTAGTGTAGCGGTGAAATGCGTAGATATTAGGAAGAACACCAGTGGCGAAGGCGACTTTCTGGACTGTAACTGACGCTGAGATACGAAAGCGTGGGGAGCGAACAGG
ASV_d500d	Bacteria; Firmicutes; Clostridia; Clostridiales; Clostridiaceae 1; Clostridium sensu stricto 1; human gut metagenome	TACGTAGGTGGCAAGCGTTGTCCGGATTTACTGGGCGTAAAGGGAGCGTAGGCGGATGTTTAAGTGGGATGTGAAATACTCAGGCTCAACTTGAGTGCTGCATTCCAAACTGGATATCTAGAGTGCAGGAGAGGAAAGGAGAATTCCTAGTGTAGCGGTGAAATGCGTAGAGATTAGGAAGAATACCAGTGGCGAAGGCGCCTTTCTAGACTGTAACTGACGCTGAGGCTCGAAAGCGTGGGGAGCAAACAGG
ASV_e4d1f	Bacteria; Firmicutes; Clostridia; Clostridiales; Clostridiaceae 1; Clostridium sensu stricto 1;NA	TACGTAGGTGGCAAGCGTTGTCCGGATTTACTGGGCGTAAAGGGAGCGTAGGCGGATGTTTAAGTGGGATGTGAAATACTTGGGCTCAACTTGGGTGCTGCATTCCAAACTGGATATCTAGAGTGCAGGAGAGGAAAGGAGAATTCCTAGTGTAGCGGTGAAATGCGTAGAGATTAGGAAGAATACCAGTGGCGAAGGCGCCTTTCTGGACTGTAACTGACGCTGAGGCTCGAAAGCGTGGGGAGCAAACAGG
ASV_ede1a	Bacteria; Firmicutes; Clostridia; Clostridiales; Clostridiaceae 1; Clostridium sensu stricto 1;NA	TACGTAGGTGGCAAGCGTTGTCCGGATTTACTGGGCGTAAAGGGAGCGTAGGCGGATGTTTAAGTGGGATGTGAAATACTCGGGCTCAACTTGGGTGCTGCATTCCAAACTGGATATCTAGAGTGCAGGAGAGGAAAGGAGAATTCCTAGTGTAGCGGTGAAATGCGTAGAGATTAGGAAGAATACCAGTGGCGAAGGCGCCTTTCTGGACTGTAACTGACGCTGAGGCTCGAAAGCGTGGGGAGCAAACAGG
ASV_f1d9e	Bacteria; Firmicutes; Clostridia; Clostridiales; Clostridiaceae 1; Clostridium sensu stricto 1; human gut metagenome	TACGTAGGTGGCAAGCGTTGTCCGGATTTACTGGGCGTAAAGGGAGCGTAGGCGGATGTTTAAGTGGGATGTGAAATACTCAGGCTCAACTTGAGTGCTGCATTCCAAACTGGATATCTAGAGTGCAGGAGAGGAAAGGAGAATTCCTAGTGTAGCGGTGAAATGCGTAGAGATTAGGAAGAATACCAGTGGCGAAGGCGCCTTTCTGGACTGTAACTGACGCTGAGGCTCGAAAGCGTGGGGAGCAAACAGG
ASV_20015	Bacteria; Firmicutes; Clostridia; Clostridiales; Defluviitaleaceae; Defluviitalea;NA	TACGTAGGGGGCAAGCGTTATCCGGAATCACTGGGTGTAAAGGGTGCGTAGGCGGTAGGGCAAGTCAGATGTGAAAGCCCGGGGCTCAACCCCGGGACTGCATTTGAAACTGTCTTACTAGAGTGCAGGAGAGGAAAGCGGAATTCCTAGTGTAGCGGTGAAATGCGTAGATATTAGGAAGAACACCAGTGGCGAAGGCGGCTTTCTGGACTGTAACTGACGCTGAGGCACGAAAGCGTGGGGAGCGAACAGG
ASV_233ac	Bacteria; Firmicutes; Clostridia; Clostridiales; Defluviitaleaceae; Defluviitalea;NA	TACGTAGGGGGCAAGCGTTATCCGGAATCACTGGGTGTAAAGGGTGCGTAGGCGGTAGGGCAAGTCAGATGTGAAAGCCCGGGGCTCAACCTCGGGATTGCATTTGAAACTGTCTTACTAGAGTGCAGGAGAGGAAAGCGGAATTCCTAGTGTAGCGGTGAAATGCGTAGATATTAGGAAGAACACCAGTGGCGAAGGCGGCTTTCTGGACTGTAACTGACGCTGAGGCACGAAAGCGTGGGGAGCGAACAGG
ASV_66967	Bacteria; Firmicutes; Clostridia; Clostridiales; Lachnospiraceae;NA;NA	TACGTAGGGGGCAAGCGTTATCCGGAATTACTGGGTGTAAAGGGTGCGTAGGCGGCTGAGTAAGTCAGATGTGAAAGCCCGAAGCTCAACTTCGGGACTGCATTTGAAACTACCCAGCTAGAGTGCAGGAGAGGAAAGCGGAATTCCTAGTGTAGCGGTGAAATGCGTAGATATTAGGAGGAACACCAGTGGCGAAGGCGGCTTTCTGGACTGTAACTGACGCTGAGGCACGAAAGCGTGGGGAGCGAACAGG
ASV_6ea69	Bacteria; Firmicutes; Clostridia; Clostridiales; Lachnospiraceae; Vallitalea; uncultured bacterium	TACGTAGGGGGCAAGCGTTATCCGGAATTACTGGGTGTAAAGGGTGCGTAGGCGGCTGAGTAAGTCAGATGTGAAAGCCCGAAGCTCAACTTCGGGATTGCATTTGAAACTACCCAGCTAGAGTGCAGGAGAGGAAAGCGGAATTCCTAGTGTAGCGGTGAAATGCGTAGATATTAGGAGGAACACCAGTGGCGAAGGCGGCTTTCTGGACTGTAACTGACGCTGAGGCACGAAAGCGTGGGGAGCGAACAGG
ASV_5f98e	Bacteria; Firmicutes; Clostridia; Clostridiales; Ruminococcaceae; Ruminiclostridium 1;NA	CACGTAGGTGGCGAGCGTTGTCCGGAATTACTGGGTGTAAAGGGCGTGTAGGCGGGGCAGCAAGTCAGATGTGAAATTCCAGGGCTTAACCCTGGAGCTGCATCTGAAACTGTTGTTCTTGAGTGTCGGAGAGGAAAGTGGAATTCCTAGTGTAGCGGTGAAATGCGTAGAGATTAGGAGGAACACCAGTGGCGAAGGCGGCTTTCTGGACGATAACTGACGCTGAGGCGCGAAAGCGTGGGGAGCGAACAGG
ASV_f7d1c	Bacteria; Firmicutes; Clostridia; Clostridiales; Ruminococcaceae; Ruminiclostridium 1; uncultured bacterium	TACGTAGGTGGCAAGCGTTGTCCGGAATTACTGGGTGTAAAGGGCGTGTAGGCGGGAAAATAAGTCAGATGTGAAATTCCGAGGCTCAACCTCGGCGCTGCATCTGAAACTGTTTTTCTTGAGTACTGGAGAGGAAAGTGGAATTCCTAGTGTAGCGGTGAAATGCGTAGAGATTAGGAGGAACACCAGTGGCGAAGGCGGCTTTCTGGACAGTTACTGACGCTGAGGCGCGAAAGCGTGGGGAGCAAACAGG
ASV_4f966	Bacteria; Firmicutes; Negativicutes; Selenomonadales; uncultured; uncultured Firmicutes bacterium; uncultured Firmicutes bacterium	TACGTAGGGGGCGAGCGTTGTCCGGAATTATTGGGCGTAAAGAGCGCGCAGGCGGCCATTTAAGTCTACCGTGAAAGCTTACGGCTCAACCGTAACGGGTCGGTGGATACTGGATGGCTTGAGGGCAGGAGAGGAAAGTGGAATTCCCAGTGTAGCGGTGAAATGCGTAGAGATTGGGAGGAACACCAGTGGCGAAGGCGACTTTCTGGACTGCAACTGACGCTGAGGCGCGAAAGCTGGGGGAGTGAACGGG
ASV_54089	Bacteria; Firmicutes; Negativicutes; Selenomonadales; uncultured; uncultured bacterium; uncultured bacterium	TACGTAGGGGGCAAGCGTTGTCCGGAATTATTGGGCGTAAAGAGCGCGCAGGCGGTTTGTTAAGTCTACCGTGAAAGCTTACGGCTCAACCGTAACGGGTCGGTGGATACTGGCAGACTTGAGGGCAGGAGAGGAAAGTGGAATTCCCAGTGTAGCGGTGAAATGCGTAGAGATTGGGAGGAACACCAGTGGCGAAGGCGACTTTCTGGACTGTTACTGACGCTGAGGCGCGAAAGCTGGGGGAGTGAACGGG
ASV_c9830	Bacteria; Firmicutes; Negativicutes; Selenomonadales; uncultured; uncultured Firmicutes bacterium; uncultured Firmicutes bacterium	TACGTAGGGGGCGAGCGTTGTCCGGAATTATTGGGCGTAAAGAGCGCGCAGGCGGCCATTTAAGTCTACCGTGAAAGCTTACGGCTCAACCGTAACGGGTCGGTGGATACTGGGTGGCTTGAGGGCAGGAGAGGAAAGTGGAATTCCCAGTGTAGCGGTGAAATGCGTAGAGATTGGGAGGAACACCAGTGGCGAAGGCGACTTTCTGGACTGCAACTGACGCTGAGGCGCGAAAGCTGGGGGAGTGAACGGG
ASV_ce3f6	Bacteria; Proteobacteria; Deltaproteobacteria; Desulfarculales; Desulfarculaceae; Desulfatiglans;NA	TACGGAGGGTGCAAGCGTTGTTCGGAATTACTGGGCGTAAAGGGCGTGCAGGCGGTTTGGCAAGTCAGGCGTGAAAGCCCCGGGCTCAACCCGGGAAGTGCGTTTGAAACTGCCTTTCTTGAGTATGGGAGAGGAGAGTGGAATTCCCAGTGTAGAGGTGAAATTCGTAGATATTGGGAGGAACACCCGTGGCGAAGGCGACTCTCTGGACCAATACTGACGCTGAGACGCGAAAGCGTGGGGAGCAAACAGG
ASV_ec481	Bacteria; Proteobacteria; Deltaproteobacteria; Desulfobacterales; Desulfobulbaceae; SEEP-SRB2;NA	TACGGAGGGTGCGAGCGTTGTTCGGAATTACTGGGCGTAAAGCGGGTGTAGGCGGTTTGTTAAGTCAGATGTGAAAGCCCACGGCTCAACCGTGGAAGTGCATCTGAAACTGGCAGACTTGAGTACCGGAGAGGGAAGTGGAATTCCTGGTGTAGGGGTGAAATCCGTAGATATCAGGAGGAACACCGGTGGCGAAGGCGACTTCCTGGACGGATACTGACGCTGAGATCCGAAAGCGTGGGGAGCAAACAGG
ASV_2f5b7	Bacteria; Proteobacteria; Gammaproteobacteria; Thiomicrospirales; Thiomicrospiraceae; Thiomicrospira; Hydrogenovibrio crunogenus	TACAGAGGGTGCAAGCGTTATTCGGAATTACTGGGCGTAAAGCGCGCGTAGGCGGACTGTTAAGTCGGTTGTGAAAGCCCTGGGCTCAACCTAGGAACTGCATCCGATACTGGCAATCTAGAGTTTAAGAGAGGGAAGTGGAATTCCAGGTGTAGCAGTGAAATGCGTAGATATCTGGAGGAACATCAGTGGCGAAGGCGACTTCCTGGCTTAAAACTGACGCTGAGGTGCGAAAGCTTGGGTAGCGAACGGG
ASV_8d59c	Bacteria; Thermotogae; Thermotogae; Petrotogales; Petrotogaceae; SC103; uncultured organism	GACGTAGGGGGCAAGCGTTACCCGGAATCACTGGGCGTAAAGGGAGCGTAGGCGGTTATGCAGGTCATACGTTAAAGGATCCGGCTCAACCGGAGAGATGCGTATGAAACCGTATAACTTGAGGATATCAGAGGAAAAGGGAATTACCATTGTAGGGGTGAAATCCGTAGAGAGTGGTAAGAATGCCGGTGGCGAAGGCGCTTTTCCGGGGTATACCTGACGCTGAGGCTCGAAAGCCAGGGGAGCGAACCGG
